# Supplementary material for: 1,3-Bis(chloro­meth­yl)benzene
Source: Acta Crystallogr Sect E Struct Rep Online. 2013 Jun 26;69(Pt 7):o1150. doi: 10.1107/S1600536813016383 (PMC3770413; doi:10.1107/S1600536813016383)
Supplement: Supplementary file 1 [file e-69-o1150-sup1.cif]

##############################################################################
#                                                                            #
# This CIF contains the data in a paper accepted for publication in          #
# Acta Crystallographica Section E. It conforms to the requirements of       #
# Notes for Authors for Acta Crystallographica Section E, and has been       #
# peer reviewed under the auspices of the IUCr Commission on Journals.       #
#                                                                            #
# Full details of the Crystallographic Information File format               #
# are given in the paper "The Crystallographic Information File (CIF):       #
# a New Standard Archive File for Crystallography" by S. R. Hall, F. H.      #
# Allen and I. D. Brown [Acta Cryst. (1991), A47, 655-685].                  #
#                                                                            #
# The current version of the core CIF dictionary is obtainable from          #
# ftp://ftp.iucr.org/pub/cif_core.dic.                                       #
#                                                                            #
# Software is freely available for graphical display of the structure(s)     #
# in this CIF. For information consult the CIF software page                 #
# http://www.iucr.org/resources/cif/software.                                #
#                                                                            #
# This file may be used for bona fide research purposes within the           #
# scientific community so long as proper attribution is given to the journal # 
# article from which it was obtained.                                        #
#                                                                            #
##############################################################################
data_I
_audit_creation_method     'APEX2 v2011.1-2'
_chemical_name_systematic
;
1,3-Bis(chloromethyl)benzene
;
_chemical_name_common     'm-Xylylene dichloride'
_chemical_formula_moiety     'C8 H8 Cl2'
_chemical_formula_sum     'C8 H8 Cl2'
_chemical_formula_iupac     'C8 H8 Cl2'
_chemical_formula_weight     175.04
_chemical_melting_point     ?
_space_group_crystal_system     orthorhombic
_space_group_name_H-M_alt     'P b c a'
_space_group_name_Hall     '-P 2ac 2ab'
loop_
    _symmetry_equiv_pos_as_xyz
    'x, y, z'
    'x+1/2, -y+1/2, -z'
    '-x, y+1/2, -z+1/2'
    '-x+1/2, -y, z+1/2'
    '-x, -y, -z'
    '-x-1/2, y-1/2, z'
    'x, -y-1/2, z-1/2'
    'x-1/2, y, -z-1/2'
_cell_length_a     8.5174(5)
_cell_length_b     12.3094(7)
_cell_length_c     15.2597(9)
_cell_angle_alpha     90.00
_cell_angle_beta     90.00
_cell_angle_gamma     90.00
_cell_volume     1599.89(16)
_cell_formula_units_Z     8
_cell_measurement_reflns_used     120
_cell_measurement_theta_min     2.6900
_cell_measurement_theta_max     28.2270
_cell_measurement_temperature     100.(2)
_exptl_crystal_description     'thick plate'
_exptl_crystal_colour     'colourless'
_exptl_crystal_size_max     0.51
_exptl_crystal_size_mid     0.50
_exptl_crystal_size_min     0.10
_exptl_crystal_density_diffrn     1.453
_exptl_crystal_density_meas     1.453
_exptl_crystal_density_method     'not measured'
_exptl_crystal_F_000     720
_exptl_absorpt_coefficient_mu     0.727
_exptl_absorpt_correction_type     multi-scan
_exptl_absorpt_process_details     '(SADABS; Bruker, 2011)'
_exptl_absorpt_correction_T_min     0.6653
_exptl_absorpt_correction_T_max     0.7458
_exptl_special_details     ?
_diffrn_ambient_temperature     100.(2)
_diffrn_radiation_type     'Mo K\a'
_diffrn_radiation_wavelength     0.71073
_diffrn_radiation_source     'fine-focus sealed tube'
_diffrn_radiation_monochromator     graphite
_diffrn_measurement_device_type     'Bruker APEXII CCD'
_diffrn_measurement_method     '\w and \f'
_diffrn_detector_area_resol_mean     8.3333
_diffrn_reflns_number     17126
_diffrn_reflns_av_R_equivalents     0.0255
_diffrn_reflns_av_sigmaI/netI     0.0142
_diffrn_reflns_theta_min     2.67
_diffrn_reflns_theta_max     28.63
_diffrn_reflns_theta_full     25.00
_diffrn_measured_fraction_theta_max     0.947
_diffrn_measured_fraction_theta_full     1.000
_diffrn_reflns_limit_h_min     -11
_diffrn_reflns_limit_h_max     11
_diffrn_reflns_limit_k_min     -15
_diffrn_reflns_limit_k_max     15
_diffrn_reflns_limit_l_min     -20
_diffrn_reflns_limit_l_max     20
_refine_special_details
;
Refinement of <i>F</i>^2^ against ALL reflections. The weighted <i>R</i>-factor
<i>wR</i> and goodness of fit <i>S</i> are based on <i>F</i>^2^, conventional
<i>R</i>-factors <i>R</i> are based on <i>F</i>, with <i>F</i> set to zero for
negative <i>F</i>^2^. The threshold expression of <i>F</i>^2^ >
\s(<i>F</i>^2^) is used only for calculating <i>R</i>-factors(gt) <i>etc</i>.
and is not relevant to the choice of reflections for refinement.
<i>R</i>-factors based on <i>F</i>^2^ are statistically about twice as large
as those based on <i>F</i>, and <i>R</i>- factors based on ALL data will be
even larger.
;
_reflns_number_total     1949
_reflns_number_gt     1782
_reflns_threshold_expression     I>2sigma(I)
_refine_ls_structure_factor_coef     Fsqd
_refine_ls_matrix_type     full
_refine_ls_R_factor_all     0.0265
_refine_ls_R_factor_gt     0.0232
_refine_ls_wR_factor_gt     0.0623
_refine_ls_wR_factor_ref     0.0644
_refine_ls_goodness_of_fit_ref     1.043
_refine_ls_restrained_S_all     1.043
_refine_ls_number_reflns     1949
_refine_ls_number_parameters     91
_refine_ls_number_restraints     0
_refine_ls_hydrogen_treatment     constr
_refine_ls_weighting_scheme     calc
_refine_ls_weighting_details
         'calc w=1/[\s^2^(Fo^2^)+(0.0356P)^2^+0.6168P] where P=(Fo^2^+2Fc^2^)/3'
_atom_sites_solution_hydrogens     geom
_atom_sites_solution_primary     direct
_atom_sites_solution_secondary     difmap
_refine_ls_shift/su_max     0.001
_refine_ls_shift/su_mean     0.000
_refine_diff_density_max     0.393
_refine_diff_density_min     -0.235
_refine_ls_extinction_method     none
_refine_ls_extinction_coef     ?
loop_
    _atom_type_symbol
    _atom_type_description
    _atom_type_scat_dispersion_real
    _atom_type_scat_dispersion_imag
    _atom_type_scat_source
    'C' 'C' 0.0033 0.0016
                         'International Tables Vol C Tables 4.2.6.8 and 6.1.1.4'
    'H' 'H' 0.0000 0.0000
                         'International Tables Vol C Tables 4.2.6.8 and 6.1.1.4'
    'Cl' 'Cl' 0.1484 0.1585
                         'International Tables Vol C Tables 4.2.6.8 and 6.1.1.4'
_computing_data_collection     'APEX2 (Bruker, 2011)'
_computing_cell_refinement     'SAINT (Bruker, 2011)'
_computing_data_reduction     'SAINT (Bruker, 2011)'
_computing_structure_solution     'SHELXS97 (Sheldrick, 2008)'
_computing_structure_refinement     'SHELXL97 (Sheldrick, 2008)'
_computing_molecular_graphics     'CrystalMaker (CrystalMaker Software, 2009)'
_computing_publication_material     'enCIFer (Allen <i>et al.</i> 2004)'
loop_
    _atom_site_type_symbol
    _atom_site_label
    _atom_site_fract_x
    _atom_site_fract_y
    _atom_site_fract_z
    _atom_site_U_iso_or_equiv
    _atom_site_adp_type
    _atom_site_calc_flag
    _atom_site_refinement_flags
    _atom_site_occupancy
    _atom_site_symmetry_multiplicity
    _atom_site_disorder_assembly
    _atom_site_disorder_group
    Cl Cl1 0.61622(3) 0.35365(2) 1.030229(18) 0.02078(9) Uani d . 1 1 . .
    Cl Cl2 0.83843(3) 0.32450(2) 0.660472(18) 0.02164(10) Uani d . 1 1 . .
    C C1 0.81471(14) 0.40672(11) 1.02366(8) 0.0210(3) Uani d . 1 1 . .
    H H1A 0.8343 0.4563 1.0736 0.025 Uiso calc R 1 1 . .
    H H1B 0.8909 0.3462 1.0272 0.025 Uiso calc R 1 1 . .
    C C2 0.83655(13) 0.46689(10) 0.93903(7) 0.0159(2) Uani d . 1 1 . .
    C C3 0.90389(13) 0.41528(9) 0.86690(8) 0.0161(2) Uani d . 1 1 . .
    H H3 0.9394 0.3424 0.8722 0.019 Uiso calc R 1 1 . .
    C C4 0.91971(13) 0.46956(9) 0.78693(7) 0.0165(2) Uani d . 1 1 . .
    C C5 0.98635(14) 0.41163(11) 0.70880(8) 0.0218(3) Uani d . 1 1 . .
    H H5A 1.0779 0.3675 0.7269 0.026 Uiso calc R 1 1 . .
    H H5B 1.0224 0.4654 0.6650 0.026 Uiso calc R 1 1 . .
    C C6 0.78830(13) 0.57490(10) 0.93140(8) 0.0182(2) Uani d . 1 1 . .
    H H6 0.7434 0.6110 0.9804 0.022 Uiso calc R 1 1 . .
    C C7 0.80570(15) 0.62972(10) 0.85252(8) 0.0209(2) Uani d . 1 1 . .
    H H7 0.7736 0.7034 0.8478 0.025 Uiso calc R 1 1 . .
    C C8 0.87016(14) 0.57693(10) 0.78021(8) 0.0196(2) Uani d . 1 1 . .
    H H8 0.8803 0.6144 0.7261 0.024 Uiso calc R 1 1 . .
loop_
    _atom_site_aniso_label
    _atom_site_aniso_U_11
    _atom_site_aniso_U_22
    _atom_site_aniso_U_33
    _atom_site_aniso_U_12
    _atom_site_aniso_U_13
    _atom_site_aniso_U_23
    Cl1 0.01567(15) 0.02646(17) 0.02020(16) -0.00530(11) 0.00008(10) 0.00373(11)
    Cl2 0.02070(16) 0.02609(17) 0.01814(15) -0.00366(11) 0.00164(10)
                                                                    -0.00641(11)
    C1 0.0148(5) 0.0300(7) 0.0181(6) -0.0067(5) -0.0028(4) 0.0046(5)
    C2 0.0113(5) 0.0219(6) 0.0145(5) -0.0039(4) -0.0025(4) 0.0009(4)
    C3 0.0121(5) 0.0165(5) 0.0196(6) -0.0015(4) -0.0019(4) 0.0000(4)
    C4 0.0117(5) 0.0216(6) 0.0162(5) -0.0028(4) -0.0004(4) -0.0022(4)
    C5 0.0150(5) 0.0298(7) 0.0206(6) -0.0035(5) 0.0013(4) -0.0065(5)
    C6 0.0158(5) 0.0216(6) 0.0173(5) -0.0008(4) 0.0018(4) -0.0041(4)
    C7 0.0209(6) 0.0166(6) 0.0250(6) 0.0013(4) 0.0000(5) 0.0012(5)
    C8 0.0192(5) 0.0227(6) 0.0171(5) -0.0017(5) 0.0000(4) 0.0039(5)
_geom_special_details
;
All e.s.d.'s (except the e.s.d. in the dihedral angle between two l.s. planes)
are estimated using the full covariance matrix. The cell e.s.d.'s are taken
into account individually in the estimation of e.s.d.'s in distances, angles
and torsion angles; correlations between e.s.d.'s in cell parameters are only
used when they are defined by crystal symmetry. An approximate (isotropic)
treatment of cell e.s.d.'s is used for estimating e.s.d.'s involving l.s.
planes.
;
loop_
    _geom_bond_atom_site_label_1
    _geom_bond_atom_site_label_2
    _geom_bond_site_symmetry_2
    _geom_bond_distance
    _geom_bond_publ_flag
    Cl1 C1 . 1.8152(12) ?
    Cl2 C5 . 1.8115(12) ?
    C1 C2 . 1.5004(16) ?
    C1 H1A . 0.9900 ?
    C1 H1B . 0.9900 ?
    C2 C3 . 1.3944(16) ?
    C2 C6 . 1.3964(17) ?
    C3 C4 . 1.3978(16) ?
    C3 H3 . 0.9500 ?
    C4 C8 . 1.3912(17) ?
    C4 C5 . 1.5007(16) ?
    C5 H5A . 0.9900 ?
    C5 H5B . 0.9900 ?
    C6 C7 . 1.3879(17) ?
    C6 H6 . 0.9500 ?
    C7 C8 . 1.3933(17) ?
    C7 H7 . 0.9500 ?
    C8 H8 . 0.9500 ?
loop_
    _geom_angle_atom_site_label_1
    _geom_angle_atom_site_label_2
    _geom_angle_atom_site_label_3
    _geom_angle_site_symmetry_1
    _geom_angle_site_symmetry_3
    _geom_angle
    _geom_angle_publ_flag
    C2 C1 Cl1 . . 109.92(8) ?
    C2 C1 H1A . . 109.7 ?
    Cl1 C1 H1A . . 109.7 ?
    C2 C1 H1B . . 109.7 ?
    Cl1 C1 H1B . . 109.7 ?
    H1A C1 H1B . . 108.2 ?
    C3 C2 C6 . . 119.28(11) ?
    C3 C2 C1 . . 120.37(11) ?
    C6 C2 C1 . . 120.35(11) ?
    C2 C3 C4 . . 120.73(11) ?
    C2 C3 H3 . . 119.6 ?
    C4 C3 H3 . . 119.6 ?
    C8 C4 C3 . . 119.29(11) ?
    C8 C4 C5 . . 120.50(11) ?
    C3 C4 C5 . . 120.19(11) ?
    C4 C5 Cl2 . . 109.97(8) ?
    C4 C5 H5A . . 109.7 ?
    Cl2 C5 H5A . . 109.7 ?
    C4 C5 H5B . . 109.7 ?
    Cl2 C5 H5B . . 109.7 ?
    H5A C5 H5B . . 108.2 ?
    C7 C6 C2 . . 120.25(11) ?
    C7 C6 H6 . . 119.9 ?
    C2 C6 H6 . . 119.9 ?
    C6 C7 C8 . . 120.14(11) ?
    C6 C7 H7 . . 119.9 ?
    C8 C7 H7 . . 119.9 ?
    C4 C8 C7 . . 120.28(11) ?
    C4 C8 H8 . . 119.9 ?
    C7 C8 H8 . . 119.9 ?
data_global
_journal_data_validation_number     ?
_journal_date_recd_electronic     2013-03-05
_journal_date_accepted     2013-06-12
_journal_name_full     'Acta Crystallographica, Section E'
_journal_year     2013
_journal_volume     69
_journal_issue      7
_journal_page_first     o1150
_journal_page_last     o1150
_journal_paper_category     QO
_journal_paper_doi     10.1107/S1600536813016383
_journal_coeditor_code     MW2106
_publ_contact_author_name     'Benny C. Chan'
_publ_contact_author_address
;  The College of New Jersey
   2000 Pennington Rd
   Ewing, NJ 08628
   USA
;
_publ_contact_author_email     'chan@tcnj.edu'
_publ_contact_author_fax     '609-637-5157'
_publ_contact_author_phone     '609-771-2471'
_publ_section_title
;
1,3-Bis(chloromethyl)benzene
;
loop_
    _publ_author_name
    _publ_author_address
    'Sanders, Marisa B.'
;
Department of Chemistry
The College of New Jersey
2000 Pennington Rd
Ewing, NJ 08628
USA
;
    'Leon, David'
;
Department of Chemistry
The College of New Jersey
2000 Pennington Rd
Ewing, NJ 08628
USA
;
    'Ndichie, Eddy I.'
;
Department of Chemistry
The College of New Jersey
2000 Pennington Rd
Ewing, NJ 08628
USA
;
    'Chan, Benny C.'
;
Department of Chemistry
The College of New Jersey
2000 Pennington Rd
Ewing, NJ 08628
USA
;
