# Supplementary material for: 1,3-Bis(chloro­meth­yl)benzene
Source: Acta Crystallogr Sect E Struct Rep Online. 2013 Jun 26;69(Pt 7):o1150. doi: 10.1107/S1600536813016383 (PMC3770413; doi:10.1107/S1600536813016383)
Supplement: Supplementary file 2 [file e-69-o1150-Isup2.hkl]

# 
# h,k,l, Fc-squared, Fo-squared, sigma(Fo-squared) and status flag 
# 
data_I
_shelx_title ' bc4512012endl_0m in Pbca' 
_shelx_refln_list_code          4 
_shelx_F_calc_maximum      197.04 
_exptl_crystal_F_000       720.00 
_reflns_d_resolution_high  0.7416 
 
loop_ 
 _symmetry_equiv_pos_as_xyz 
 'x, y, z' 
 'x+1/2, -y+1/2, -z' 
 '-x, y+1/2, -z+1/2' 
 '-x+1/2, -y, z+1/2' 
 '-x, -y, -z' 
 '-x-1/2, y-1/2, z' 
 'x, -y-1/2, z-1/2' 
 'x-1/2, y, -z-1/2' 
 
_cell_length_a     8.5174 
_cell_length_b    12.3094 
_cell_length_c    15.2597 
_cell_angle_alpha  90.000 
_cell_angle_beta   90.000 
_cell_angle_gamma  90.000 
 
_shelx_F_squared_multiplier     1.000 
 
loop_ 
 _refln_index_h 
 _refln_index_k 
 _refln_index_l 
 _refln_F_squared_calc 
 _refln_F_squared_meas 
 _refln_F_squared_sigma 
 _refln_observed_status 
   2   0   0     5724.89     5986.14     52.07 o 
   4   0   0    24837.94    25594.69    247.04 o 
   6   0   0     2729.46     2833.44     38.38 o 
   8   0   0      268.90      256.53     14.11 o 
  10   0   0      465.29      423.23     20.38 o 
   2   1   0       56.70       55.90      1.68 o 
   4   1   0     1952.86     1968.30     16.02 o 
   6   1   0     1006.29      938.15     12.92 o 
   8   1   0     3337.31     3348.27     63.63 o 
  10   1   0     2643.90     2613.88     34.70 o 
   0   2   0     5786.30     5406.71     77.52 o 
   2   2   0      656.50      609.34      6.67 o 
   4   2   0      619.73      652.79      7.45 o 
   6   2   0      519.89      528.72      9.40 o 
   8   2   0      140.71      146.07      7.56 o 
  10   2   0      329.29      296.30     12.44 o 
   2   3   0      588.17      567.24      7.08 o 
   4   3   0      831.97      922.54     12.94 o 
   6   3   0      616.06      604.47     10.14 o 
   8   3   0       87.33      100.46      9.47 o 
  10   3   0      818.45      764.89     19.74 o 
   0   4   0    38823.57    37007.25    419.43 o 
   2   4   0      556.07      622.00      6.27 o 
   4   4   0     3536.39     3568.24     25.41 o 
   6   4   0       95.48      100.07      4.51 o 
   8   4   0      802.70      761.71     17.59 o 
  10   4   0      862.41      815.92     38.55 o 
   2   5   0     4585.58     4889.98     35.40 o 
   4   5   0     2406.85     2549.56     20.34 o 
   6   5   0     1300.20     1195.72     26.15 o 
   8   5   0     1618.27     1614.45     28.19 o 
  10   5   0      405.46      464.07     31.07 o 
   0   6   0     2455.73     1886.00     20.97 o 
   2   6   0      344.20      321.27      6.17 o 
   4   6   0     5968.87     5831.57     46.58 o 
   6   6   0      703.70      645.95     14.70 o 
   8   6   0       42.35       37.38      5.51 o 
  10   6   0      722.21      705.65     26.09 o 
   2   7   0     5084.84     5374.13     39.31 o 
   4   7   0     2168.13     2209.65     23.38 o 
   6   7   0       11.42        6.12      3.10 o 
   8   7   0      967.01      954.42     21.07 o 
   0   8   0     1530.48     1795.23     27.69 o 
   2   8   0      423.57      389.82      7.75 o 
   4   8   0       70.46       81.22      4.56 o 
   6   8   0     1392.73     1398.30     24.47 o 
   8   8   0       46.12       52.07      6.49 o 
   2   9   0     3370.22     3421.04     34.33 o 
   4   9   0        9.02       10.19      2.71 o 
   6   9   0      736.40      779.42     32.57 o 
   8   9   0        4.01       -0.99      4.27 o 
   0  10   0     1092.81     1033.26     25.28 o 
   2  10   0        0.11        2.97      3.36 o 
   4  10   0     1745.18     1725.37     22.87 o 
   6  10   0      190.47      181.72      9.34 o 
   8  10   0      358.31      353.82     13.95 o 
   2  11   0      799.53      730.29     13.98 o 
   4  11   0       69.33       88.06      5.62 o 
   6  11   0      461.86      474.88     14.77 o 
   8  11   0      167.39      171.46     21.91 o 
   0  12   0     1956.78     1918.73     81.88 o 
   2  12   0       59.78       77.79      6.75 o 
   4  12   0      237.40      233.70     12.07 o 
   6  12   0      456.65      461.71     15.20 o 
   2  13   0     4777.74     4533.38     53.37 o 
   4  13   0      587.82      561.86     17.55 o 
   6  13   0       41.93       43.33      8.13 o 
   0  14   0       13.53        5.77      7.30 o 
   2  14   0       73.15       78.40      7.78 o 
   4  14   0       28.43       19.37      5.66 o 
   2  15   0     1072.87     1205.30     24.84 o 
   4  15   0      220.17      286.32     37.48 o 
   1   1   1       21.61       10.59      0.68 o 
   2   1   1    27634.71    28140.38    144.04 o 
   3   1   1     1480.49     1739.05     10.24 o 
   4   1   1      162.10      134.03      2.50 o 
   5   1   1     2599.07     2835.26     17.70 o 
   6   1   1      114.76      114.71      3.27 o 
   7   1   1     1227.34     1216.35     11.54 o 
   8   1   1        9.23        8.64      1.89 o 
   9   1   1      370.59      380.33      9.14 o 
  10   1   1       13.61       11.83      3.19 o 
  11   1   1      149.45      145.46     14.94 o 
   0   2   1     3602.26     3574.00     22.21 o 
   1   2   1     1377.42     1361.03      7.66 o 
   2   2   1     2816.72     2877.50     13.52 o 
   3   2   1    12246.63    12593.31     52.22 o 
   4   2   1       12.51        7.73      0.87 o 
   5   2   1      428.42      476.82      4.75 o 
   6   2   1      966.60      930.84      9.16 o 
   7   2   1     3564.29     3629.10     26.45 o 
   8   2   1      102.87      104.67      4.55 o 
   9   2   1        0.20        2.06      2.37 o 
  10   2   1      216.57      206.06      8.32 o 
  11   2   1      881.83      957.61     23.16 o 
   1   3   1    11869.90    11684.38     60.02 o 
   2   3   1     5380.62     5113.70     23.67 o 
   3   3   1    10175.69    10463.66     45.36 o 
   4   3   1     4408.09     4682.44     22.37 o 
   5   3   1     1791.96     1827.52     10.95 o 
   6   3   1       94.74      105.37      3.87 o 
   7   3   1     1737.15     1621.66     14.64 o 
   8   3   1     1073.24     1016.60     13.30 o 
   9   3   1      119.63      114.33      7.08 o 
  10   3   1       20.90       22.32      3.82 o 
  11   3   1       12.11        5.14      8.65 o 
   0   4   1     1552.76     1495.23     11.34 o 
   1   4   1      999.26      988.26      6.34 o 
   2   4   1     5450.23     5592.49     26.21 o 
   3   4   1       89.86       73.04      1.75 o 
   4   4   1     1575.35     1570.19      9.52 o 
   5   4   1      838.11      877.77      6.83 o 
   6   4   1     2350.16     2399.51     18.15 o 
   7   4   1     2088.41     2086.27     26.43 o 
   8   4   1       45.21       39.87      3.65 o 
   9   4   1      118.83      137.12      7.05 o 
  10   4   1      756.55      767.91     14.18 o 
   1   5   1      610.38      598.87      4.80 o 
   2   5   1      189.46      158.50      2.49 o 
   3   5   1     2898.91     3121.13     16.51 o 
   4   5   1      722.58      662.09      5.53 o 
   5   5   1      607.42      615.94      6.27 o 
   6   5   1       18.07       17.55      2.45 o 
   7   5   1       18.92       15.79      4.16 o 
   8   5   1      580.47      602.16     11.16 o 
   9   5   1       84.19       78.25      5.29 o 
  10   5   1      669.65      668.85     15.09 o 
   0   6   1     3976.93     4315.03     31.14 o 
   1   6   1      675.14      564.64      4.97 o 
   2   6   1      138.51      113.11      2.32 o 
   3   6   1     1427.51     1420.60      9.85 o 
   4   6   1      694.59      753.78      7.39 o 
   5   6   1      246.30      234.69      4.54 o 
   6   6   1       64.39       61.21      3.80 o 
   7   6   1     1035.00     1017.60     14.20 o 
   8   6   1      135.12      115.14      5.54 o 
   9   6   1       52.46       59.33      4.83 o 
  10   6   1        1.19       -1.52      3.09 o 
   1   7   1     3433.09     3524.05     18.66 o 
   2   7   1        2.80        6.98      1.22 o 
   3   7   1     2852.39     3038.62     18.68 o 
   4   7   1      211.54      218.85      4.37 o 
   5   7   1     1531.09     1535.02     12.93 o 
   6   7   1       17.97       16.90      2.61 o 
   7   7   1       32.67       31.96      3.48 o 
   8   7   1        0.08       -0.98      2.48 o 
   9   7   1     1302.84     1316.56     18.88 o 
   0   8   1     1081.23     1205.32     11.76 o 
   1   8   1      672.94      696.84      7.85 o 
   2   8   1      669.01      696.56      7.12 o 
   3   8   1     1171.31     1113.50     10.18 o 
   4   8   1      460.39      452.52      6.45 o 
   5   8   1       86.44       91.22      3.84 o 
   6   8   1      188.34      199.54      6.30 o 
   7   8   1     1254.48     1213.05     16.47 o 
   8   8   1      366.53      357.20      9.37 o 
   9   8   1      332.77      330.04      9.67 o 
   1   9   1      656.70      631.27      6.98 o 
   2   9   1     1617.89     1580.92     12.87 o 
   3   9   1     1366.79     1305.63     11.73 o 
   4   9   1      581.22      528.54      7.32 o 
   5   9   1       10.02       10.10      2.28 o 
   6   9   1      121.01      112.58      5.25 o 
   7   9   1      317.02      330.38      8.67 o 
   8   9   1      420.89      427.95     10.45 o 
   0  10   1     1194.83     1262.59     24.72 o 
   1  10   1     1112.37     1047.33     11.93 o 
   2  10   1      192.06      165.28      4.46 o 
   3  10   1       65.19       58.07      3.07 o 
   4  10   1       72.35       66.00      3.36 o 
   5  10   1      487.45      447.31      7.38 o 
   6  10   1     1071.12     1071.08     18.82 o 
   7  10   1       64.53       59.28      4.76 o 
   8  10   1       32.15       25.03      4.26 o 
   1  11   1      219.29      220.16      7.41 o 
   2  11   1      626.10      611.64      9.01 o 
   3  11   1        0.41        0.29      1.97 o 
   4  11   1      159.59      184.83      5.10 o 
   5  11   1     1058.54     1072.88     15.05 o 
   6  11   1       77.68       74.06      5.08 o 
   7  11   1      125.04      120.53      7.14 o 
   8  11   1      417.31      448.64     23.11 o 
   0  12   1     2141.41     1950.09     28.73 o 
   1  12   1      295.76      328.68      7.96 o 
   2  12   1       24.89       24.69      3.22 o 
   3  12   1     1042.77     1010.06     12.60 o 
   4  12   1      437.22      427.33     10.78 o 
   5  12   1      338.98      362.11      7.70 o 
   6  12   1      120.10      129.63      6.74 o 
   7  12   1      708.34      709.14     13.96 o 
   1  13   1      256.26      280.10      7.79 o 
   2  13   1       22.01       10.49      3.98 o 
   3  13   1      143.25      137.84      6.49 o 
   4  13   1       21.93       20.20      3.41 o 
   5  13   1      261.16      276.72      7.68 o 
   6  13   1       43.51       35.21      5.64 o 
   7  13   1      269.90      290.63     27.29 o 
   0  14   1      459.04      382.71     13.25 o 
   1  14   1      190.49      176.52      6.93 o 
   2  14   1        5.81        6.25      3.31 o 
   3  14   1       55.65       59.04      5.11 o 
   4  14   1        3.49        5.83      3.69 o 
   5  14   1       37.92       31.90      6.80 o 
   6  14   1       12.05       14.99     12.30 o 
   1  15   1       25.72       29.33      4.37 o 
   2  15   1       98.11      104.68      6.27 o 
   3  15   1        5.48        7.12      3.79 o 
   4  15   1        0.21       -4.90      4.90 o 
   0   0   2      880.56      896.26     21.14 o 
   1   0   2       10.62        8.48      0.88 o 
   2   0   2     5461.41     5668.58     46.55 o 
   3   0   2      356.90      347.70      5.14 o 
   4   0   2     1767.66     1888.28     17.71 o 
   5   0   2     4576.41     4541.66     34.42 o 
   6   0   2      491.34      436.85      8.54 o 
   7   0   2      430.40      413.22      8.98 o 
   8   0   2      442.52      439.10     15.06 o 
   9   0   2     1123.39     1140.67     18.74 o 
  10   0   2      551.73      566.56     19.87 o 
  11   0   2      172.03      163.77     21.91 o 
   1   1   2     1042.21     1042.73      5.69 o 
   2   1   2     6683.75     6759.93     29.38 o 
   3   1   2     6165.23     6267.74     30.35 o 
   4   1   2       78.66       96.47      2.26 o 
   5   1   2     4894.99     5077.13     27.69 o 
   6   1   2     1515.71     1520.47     12.51 o 
   7   1   2      327.52      331.27      6.00 o 
   8   1   2        4.73        9.31      1.94 o 
   9   1   2     1300.36     1357.30     14.78 o 
  10   1   2      370.01      386.70      9.83 o 
  11   1   2       12.39       10.63      6.52 o 
   0   2   2      136.32      128.32      3.79 o 
   1   2   2    10957.20    10997.67     47.86 o 
   2   2   2     5753.76     5818.81     25.75 o 
   3   2   2     1163.24     1281.54      7.31 o 
   4   2   2      245.60      291.58      3.36 o 
   5   2   2     1728.65     1867.49     12.28 o 
   6   2   2     1399.23     1493.97     13.50 o 
   7   2   2       80.59       68.94      3.14 o 
   8   2   2      573.54      597.42      8.79 o 
   9   2   2        0.42       -2.13      2.13 o 
  10   2   2      164.37      152.45      6.41 o 
  11   2   2      213.82      240.81     14.59 o 
   1   3   2      288.40      309.64      3.03 o 
   2   3   2      261.56      274.64      3.08 o 
   3   3   2       70.50       63.66      1.66 o 
   4   3   2     2162.92     2454.30     13.17 o 
   5   3   2     2778.00     3019.93     17.66 o 
   6   3   2        2.30        6.69      1.53 o 
   7   3   2       57.08       63.12      3.26 o 
   8   3   2      563.20      607.37     12.38 o 
   9   3   2       31.81       28.65      3.66 o 
  10   3   2      284.91      287.97      8.83 o 
  11   3   2       47.94       29.22     13.07 o 
   0   4   2     3641.70     3530.99     24.99 o 
   1   4   2      380.27      385.07      3.41 o 
   2   4   2        0.14       -0.44      0.70 o 
   3   4   2      844.63      854.01      5.88 o 
   4   4   2     2243.55     2318.36     13.31 o 
   5   4   2      687.50      699.22      6.56 o 
   6   4   2     1471.77     1489.96     14.06 o 
   7   4   2        0.05       -0.16      1.72 o 
   8   4   2      364.70      367.68      8.64 o 
   9   4   2      184.06      195.03      7.05 o 
  10   4   2      433.85      454.17     11.02 o 
   1   5   2      305.74      356.04      3.98 o 
   2   5   2     8531.01     8404.76     40.16 o 
   3   5   2     2338.44     2455.52     14.47 o 
   4   5   2      451.91      536.51      5.52 o 
   5   5   2      627.46      575.11      6.09 o 
   6   5   2     3970.42     4006.67     32.48 o 
   7   5   2       45.14       48.72      3.79 o 
   8   5   2      115.42      100.04      5.16 o 
   9   5   2     1666.05     1661.91     21.76 o 
  10   5   2      439.54      425.68     10.91 o 
   0   6   2      582.69      568.85      6.72 o 
   1   6   2     6773.91     7027.10     35.17 o 
   2   6   2     2421.59     2460.02     14.48 o 
   3   6   2      660.36      661.91      6.21 o 
   4   6   2     1170.26     1214.03      9.86 o 
   5   6   2     2310.47     2331.45     16.65 o 
   6   6   2      299.39      300.89      7.68 o 
   7   6   2        9.51        6.75      2.35 o 
   8   6   2     2755.36     2727.37     27.36 o 
   9   6   2       25.26       24.12      3.74 o 
  10   6   2       94.90      109.11      7.37 o 
   1   7   2      212.26      158.27      3.43 o 
   2   7   2     2189.00     2229.84     13.92 o 
   3   7   2     1196.05     1085.65      9.24 o 
   4   7   2      195.50      183.12      4.06 o 
   5   7   2        0.57        0.53      1.50 o 
   6   7   2       78.67       85.98      4.36 o 
   7   7   2      406.87      415.58      9.13 o 
   8   7   2        5.75        8.54      2.91 o 
   9   7   2      334.69      340.50     12.59 o 
   0   8   2     2098.51     2169.44     19.52 o 
   1   8   2      714.91      656.04      6.41 o 
   2   8   2       41.32       62.01      2.71 o 
   3   8   2      138.31      169.33      3.97 o 
   4   8   2     1559.13     1514.90     12.86 o 
   5   8   2      814.33      842.29      9.42 o 
   6   8   2       45.61       40.72      3.64 o 
   7   8   2     1347.91     1322.52     17.34 o 
   8   8   2      372.16      377.52      9.59 o 
   9   8   2       12.73       12.16      3.68 o 
   1   9   2      929.40      944.93     10.17 o 
   2   9   2     1599.08     1668.61     14.83 o 
   3   9   2      954.95      952.50      9.74 o 
   4   9   2      664.44      667.69      9.26 o 
   5   9   2       11.45       12.98      2.32 o 
   6   9   2     1474.29     1476.67     18.02 o 
   7   9   2      474.65      460.24     10.20 o 
   8   9   2      717.72      717.88     13.53 o 
   0  10   2     1940.53     1910.35     26.00 o 
   1  10   2       41.75       35.97      2.74 o 
   2  10   2      168.15      142.44      4.31 o 
   3  10   2      222.25      201.07      8.64 o 
   4  10   2     1251.86     1310.37     12.63 o 
   5  10   2        7.88        4.33      2.07 o 
   6  10   2       15.76        7.41      2.85 o 
   7  10   2      399.14      404.00      9.93 o 
   8  10   2     1301.46     1333.88     19.26 o 
   1  11   2       32.68       24.80      3.10 o 
   2  11   2      682.34      669.07      9.50 o 
   3  11   2      225.54      188.29      5.25 o 
   4  11   2      322.71      304.04      6.28 o 
   5  11   2      257.20      261.71      6.22 o 
   6  11   2       56.14       62.87      4.86 o 
   7  11   2        4.26        3.74      3.29 o 
   8  11   2       19.99       10.76     10.76 o 
   0  12   2      121.48      124.53      7.78 o 
   1  12   2      639.29      649.11     10.98 o 
   2  12   2       33.51       28.60      3.34 o 
   3  12   2       53.59       43.44      3.80 o 
   4  12   2       85.09       95.82      6.02 o 
   5  12   2      560.22      568.56     10.07 o 
   6  12   2      235.31      255.37      8.35 o 
   7  12   2      949.93      970.68     18.92 o 
   1  13   2      177.91      190.93      6.76 o 
   2  13   2       23.61       25.41      3.75 o 
   3  13   2      355.74      388.26     12.55 o 
   4  13   2        8.91       10.42      3.27 o 
   5  13   2       16.78       18.81      4.10 o 
   6  13   2       73.36       72.69      6.96 o 
   0  14   2     1068.63     1072.44     24.53 o 
   1  14   2      418.15      390.44      9.48 o 
   2  14   2        2.35        0.62      3.08 o 
   3  14   2       89.90       92.77      5.87 o 
   4  14   2      386.81      398.28      9.62 o 
   5  14   2      190.97      201.07     11.19 o 
   6  14   2      107.50      112.64     20.37 o 
   1  15   2      306.64      282.82      8.74 o 
   2  15   2      132.48      128.39      6.82 o 
   3  15   2      440.81      441.16     12.63 o 
   4  15   2      161.19      196.57     29.60 o 
   1   1   3      716.64      807.53      4.82 o 
   2   1   3     1318.81     1370.84      7.54 o 
   3   1   3        9.87       11.47      1.05 o 
   4   1   3      959.44     1114.40      8.23 o 
   5   1   3     6920.87     7392.41     37.19 o 
   6   1   3       36.36       33.37      2.09 o 
   7   1   3      425.85      454.15      6.77 o 
   8   1   3       92.16       97.39      4.11 o 
   9   1   3     1757.14     1791.01     17.56 o 
  10   1   3       23.09       14.33      3.29 o 
  11   1   3       17.31       21.74     11.19 o 
   0   2   3     7122.23     6866.43     42.09 o 
   1   2   3    31981.86    31265.97    151.71 o 
   2   2   3       31.95       32.86      1.21 o 
   3   2   3     1283.07     1190.18      7.08 o 
   4   2   3      158.54      208.13      3.24 o 
   5   2   3     8959.47     9308.74     45.68 o 
   6   2   3       57.86       62.28      2.52 o 
   7   2   3      345.54      375.98      6.54 o 
   8   2   3       93.08       93.51      3.81 o 
   9   2   3      335.18      350.14      7.82 o 
  10   2   3      565.75      560.43     11.16 o 
  11   2   3      123.33      120.43     13.86 o 
   1   3   3       10.43        4.63      0.62 o 
   2   3   3     3568.52     3557.20     17.65 o 
   3   3   3      629.92      576.63      4.61 o 
   4   3   3      553.45      635.68      5.37 o 
   5   3   3     1762.21     1688.38     11.67 o 
   6   3   3      584.63      543.34      6.77 o 
   7   3   3      202.03      199.54      5.27 o 
   8   3   3      293.70      290.43      6.69 o 
   9   3   3     3476.78     3526.43     33.11 o 
  10   3   3      110.93      106.47      6.15 o 
  11   3   3       96.49       96.49     18.84 o 
   0   4   3       22.86       31.79      1.94 o 
   1   4   3     9516.62     9354.47     40.62 o 
   2   4   3       40.00       38.72      1.50 o 
   3   4   3     1939.12     2053.47     12.21 o 
   4   4   3     3098.42     3356.34     17.31 o 
   5   4   3     2326.71     2367.55     15.73 o 
   6   4   3       28.79       25.42      2.09 o 
   7   4   3       38.30       49.08      4.07 o 
   8   4   3      557.12      556.56     10.56 o 
   9   4   3        8.60        5.95      2.88 o 
  10   4   3       37.20       27.05      4.14 o 
   1   5   3     1043.32     1063.46      7.11 o 
   2   5   3        7.44        8.26      1.07 o 
   3   5   3     4240.35     4411.66     23.37 o 
   4   5   3      292.09      279.95      4.04 o 
   5   5   3      181.67      176.72      4.68 o 
   6   5   3       34.45       43.41      2.70 o 
   7   5   3      447.07      450.26      9.06 o 
   8   5   3      909.70      910.37     14.01 o 
   9   5   3      222.41      207.94     11.26 o 
  10   5   3        1.53        0.72      3.21 o 
   0   6   3     1627.45     1680.69     13.94 o 
   1   6   3      567.17      611.79      5.50 o 
   2   6   3       76.03       75.50      2.29 o 
   3   6   3      762.53      784.37      7.02 o 
   4   6   3      686.35      739.02      7.05 o 
   5   6   3       62.96       66.82      3.08 o 
   6   6   3      257.77      279.39      5.98 o 
   7   6   3      611.11      634.51     11.05 o 
   8   6   3      203.89      205.83      7.00 o 
   9   6   3      244.79      220.90      7.72 o 
  10   6   3        2.88       10.53      6.12 o 
   1   7   3     1416.68     1401.59      9.44 o 
   2   7   3     1611.60     1548.55     10.89 o 
   3   7   3      472.04      462.71      5.78 o 
   4   7   3        3.71        4.64      1.41 o 
   5   7   3       54.00       40.95      2.81 o 
   6   7   3      840.79      829.64     10.71 o 
   7   7   3       15.02       15.96      3.02 o 
   8   7   3      106.97      115.38      5.77 o 
   9   7   3      734.51      747.21     13.96 o 
   0   8   3      214.70      178.89      6.11 o 
   1   8   3     2725.26     2581.93     15.87 o 
   2   8   3      368.48      363.69      5.21 o 
   3   8   3      864.24      855.76      8.46 o 
   4   8   3     1717.63     1706.63     14.27 o 
   5   8   3     1892.56     1861.08     17.11 o 
   6   8   3     1305.11     1313.77     14.39 o 
   7   8   3      313.56      331.35     10.11 o 
   8   8   3      357.64      356.04      9.37 o 
   9   8   3       80.68       89.85      6.05 o 
   1   9   3       49.21       50.33      2.83 o 
   2   9   3      266.30      286.16      4.96 o 
   3   9   3     1048.91     1078.42     10.62 o 
   4   9   3      106.52      108.46      3.82 o 
   5   9   3      752.65      819.84     10.89 o 
   6   9   3       11.05       13.62      2.66 o 
   7   9   3       34.51       31.45      3.88 o 
   8   9   3       14.85       13.70      3.49 o 
   0  10   3      186.04      174.97      6.99 o 
   1  10   3      613.12      597.58     12.88 o 
   2  10   3      153.50      134.20      4.30 o 
   3  10   3       35.50       25.33      2.46 o 
   4  10   3      709.91      706.26      9.01 o 
   5  10   3      841.48      861.35     11.58 o 
   6  10   3      288.15      260.20      6.83 o 
   7  10   3      633.01      653.27     12.54 o 
   8  10   3       33.35       27.31      4.33 o 
   1  11   3     1865.34     1884.80     18.41 o 
   2  11   3      346.05      360.47      8.36 o 
   3  11   3     2404.25     2358.73     19.43 o 
   4  11   3       27.99       31.90      3.08 o 
   5  11   3      164.42      152.76      5.58 o 
   6  11   3      131.23      142.78      7.44 o 
   7  11   3      278.21      285.26      8.84 o 
   8  11   3       49.33       22.30     12.30 o 
   0  12   3      390.43      383.02     13.48 o 
   1  12   3        0.57        1.84      2.55 o 
   2  12   3       79.84       63.07      5.01 o 
   3  12   3      703.33      668.69     13.71 o 
   4  12   3      208.51      197.17      5.84 o 
   5  12   3       80.15       72.28      4.91 o 
   6  12   3        0.17       -1.96      3.33 o 
   7  12   3     1296.95     1327.50     24.39 o 
   1  13   3      443.31      429.09      9.49 o 
   2  13   3      137.69      126.39      5.72 o 
   3  13   3      554.71      589.09     11.42 o 
   4  13   3       66.38       81.50      5.21 o 
   5  13   3      711.13      716.94     13.35 o 
   6  13   3        5.49       -0.16      4.56 o 
   0  14   3        1.30       10.49      4.90 o 
   1  14   3       55.80       54.33      4.80 o 
   2  14   3       14.90       10.60      3.58 o 
   3  14   3        0.13        1.92      3.40 o 
   4  14   3       36.53       35.94      4.51 o 
   5  14   3      171.14      168.05      9.82 o 
   1  15   3      274.44      266.86      8.64 o 
   2  15   3        7.87       14.46      4.06 o 
   3  15   3      756.54      826.98     16.90 o 
   4  15   3       34.85       28.75      9.47 o 
   0   0   4     1722.96     1531.88     19.45 o 
   1   0   4       97.01       98.55      2.23 o 
   2   0   4     2627.16     2639.58     18.54 o 
   3   0   4     6630.82     6852.23     47.31 o 
   4   0   4     1011.30      992.11     11.64 o 
   5   0   4      511.13      517.91      8.09 o 
   6   0   4     1130.68     1116.17     13.48 o 
   7   0   4     5480.23     5577.17     48.25 o 
   8   0   4     1782.67     1780.38     22.37 o 
   9   0   4      255.21      254.52      9.59 o 
  10   0   4      380.74      404.94     14.29 o 
  11   0   4     1403.59     1457.71     41.15 o 
   1   1   4     9352.28     9221.52     42.34 o 
   2   1   4    10987.88    10870.05     46.80 o 
   3   1   4     6065.90     6038.10     27.57 o 
   4   1   4       25.82       46.33      1.93 o 
   5   1   4      109.29      117.61      2.80 o 
   6   1   4     3366.94     3386.73     20.37 o 
   7   1   4     2290.56     2248.56     18.35 o 
   8   1   4       67.06       63.10      4.49 o 
   9   1   4        8.07        4.82      2.31 o 
  10   1   4       97.99       97.98      5.62 o 
  11   1   4        1.08        1.12      7.05 o 
   0   2   4     2808.40     2695.38     18.48 o 
   1   2   4      135.91      120.40      2.13 o 
   2   2   4      299.09      269.18      2.95 o 
   3   2   4      612.85      667.46      5.08 o 
   4   2   4       10.01       16.88      1.14 o 
   5   2   4      172.44      148.67      3.08 o 
   6   2   4      683.41      723.21      7.18 o 
   7   2   4       59.35       50.80      3.09 o 
   8   2   4      220.51      230.04      6.05 o 
   9   2   4       26.74       20.17      2.99 o 
  10   2   4      132.29      146.22      7.25 o 
  11   2   4      298.13      312.16     28.06 o 
   1   3   4     1021.44     1038.98      6.39 o 
   2   3   4      728.14      739.00      5.23 o 
   3   3   4      291.62      309.19      3.59 o 
   4   3   4     1481.33     1541.20      9.58 o 
   5   3   4      226.39      234.52      3.86 o 
   6   3   4     2026.81     2084.12     15.06 o 
   7   3   4     1118.50     1084.92     12.43 o 
   8   3   4      294.01      297.83      6.85 o 
   9   3   4      133.72      128.73      5.99 o 
  10   3   4      255.74      256.97      8.55 o 
   0   4   4      873.85      765.29      7.61 o 
   1   4   4     1632.24     1726.32      9.58 o 
   2   4   4      245.38      263.03      3.22 o 
   3   4   4      706.84      715.43      5.92 o 
   4   4   4      663.27      596.67      5.57 o 
   5   4   4      876.43      949.64      8.71 o 
   6   4   4       43.93       39.01      2.45 o 
   7   4   4      502.32      492.77      8.18 o 
   8   4   4     1259.41     1238.38     16.42 o 
   9   4   4        6.83        5.82      2.96 o 
  10   4   4       54.78       57.89      5.88 o 
   1   5   4     3310.38     3225.60     16.19 o 
   2   5   4     4723.15     4645.60     25.08 o 
   3   5   4     4177.46     4122.91     22.34 o 
   4   5   4        0.46        1.52      1.05 o 
   5   5   4      350.73      351.22      5.53 o 
   6   5   4      835.64      760.33      9.14 o 
   7   5   4       14.17       18.11      2.83 o 
   8   5   4       27.56       18.30      3.38 o 
   9   5   4      200.24      199.42      8.00 o 
  10   5   4       36.05       33.45      4.36 o 
   0   6   4      407.36      376.70      5.83 o 
   1   6   4      401.78      445.24      4.25 o 
   2   6   4      914.84      880.33      7.39 o 
   3   6   4      116.04      106.82      2.78 o 
   4   6   4      364.48      404.78      5.21 o 
   5   6   4     1855.02     1842.71     15.40 o 
   6   6   4     3423.87     3378.57     27.14 o 
   7   6   4     1418.25     1367.65     17.01 o 
   8   6   4      554.89      553.03     13.26 o 
   9   6   4        1.81        1.43      2.92 o 
  10   6   4      470.71      498.76     24.05 o 
   1   7   4      383.53      364.02      4.69 o 
   2   7   4     1117.51     1145.77      9.09 o 
   3   7   4     4688.67     4636.30     25.50 o 
   4   7   4     2494.30     2508.60     17.62 o 
   5   7   4      345.17      326.31      6.39 o 
   6   7   4        8.34        6.47      2.11 o 
   7   7   4      895.79      900.62     13.69 o 
   8   7   4      861.46      872.15     14.31 o 
   9   7   4      848.83      840.44     14.87 o 
   0   8   4     1483.45     1424.29     16.51 o 
   1   8   4     2944.47     2898.19     17.64 o 
   2   8   4        0.21       -0.47      1.31 o 
   3   8   4       42.67       38.84      2.44 o 
   4   8   4      908.51      908.23      9.59 o 
   5   8   4      690.54      711.28      9.80 o 
   6   8   4        4.21        1.62      2.07 o 
   7   8   4      133.36      141.98      7.72 o 
   8   8   4       58.63       53.97      4.76 o 
   9   8   4        0.16       -1.76      3.01 o 
   1   9   4       23.39       22.43      2.16 o 
   2   9   4       18.15       17.21      1.98 o 
   3   9   4      724.12      738.80      8.63 o 
   4   9   4       31.54       32.58      2.57 o 
   5   9   4       26.92       28.66      3.23 o 
   6   9   4       64.27       57.72      3.86 o 
   7   9   4      155.27      145.56      6.26 o 
   8   9   4       22.21       17.36      3.71 o 
   0  10   4      567.38      577.80     12.11 o 
   1  10   4      243.98      227.55      5.56 o 
   2  10   4      101.97       95.17      4.02 o 
   3  10   4      727.71      709.94      9.28 o 
   4  10   4     1225.04     1217.97     14.73 o 
   5  10   4       27.88       17.02      2.75 o 
   6  10   4      537.31      517.63      9.43 o 
   7  10   4      451.51      451.17     10.58 o 
   8  10   4      517.79      525.52     12.33 o 
   1  11   4      448.45      443.79      8.36 o 
   2  11   4     2058.93     2044.28     18.62 o 
   3  11   4       91.01       76.77      5.28 o 
   4  11   4       28.34       22.55      2.87 o 
   5  11   4      553.44      531.77      9.48 o 
   6  11   4      333.48      353.08      8.26 o 
   7  11   4      217.98      232.61      8.22 o 
   0  12   4      113.59       95.88      7.30 o 
   1  12   4      318.23      306.25      7.44 o 
   2  12   4        6.40        5.49      2.74 o 
   3  12   4       11.46       14.01      3.04 o 
   4  12   4      186.42      170.91      5.98 o 
   5  12   4        9.27        8.93      3.14 o 
   6  12   4       40.99       26.46      3.94 o 
   7  12   4      137.27      127.61     10.57 o 
   1  13   4        3.36        5.88      3.09 o 
   2  13   4       46.82       50.92      4.84 o 
   3  13   4       87.08       80.01      7.18 o 
   4  13   4      360.17      353.33     13.22 o 
   5  13   4      470.11      436.99     11.59 o 
   6  13   4       24.52       22.48      5.61 o 
   0  14   4      704.13      743.22     18.49 o 
   1  14   4      938.28      970.08     14.97 o 
   2  14   4       11.95       12.71      3.64 o 
   3  14   4      344.87      354.09      9.14 o 
   4  14   4      659.97      685.24     13.58 o 
   5  14   4     1298.59     1376.08     24.80 o 
   1  15   4       25.25       27.05      4.32 o 
   2  15   4      208.73      230.44      8.31 o 
   3  15   4      122.86      143.52     11.49 o 
   4  15   4      163.59      184.09     15.98 o 
   1   1   5     1503.32     1439.10      8.07 o 
   2   1   5      369.83      433.08      3.86 o 
   3   1   5       22.68       18.82      1.11 o 
   4   1   5      728.61      727.15      6.62 o 
   5   1   5       63.77       82.35      2.82 o 
   6   1   5      679.18      675.66      7.28 o 
   7   1   5      337.71      320.48      6.18 o 
   8   1   5      206.45      211.19      5.55 o 
   9   1   5      321.99      335.78      8.84 o 
  10   1   5      816.97      826.76     13.58 o 
  11   1   5        1.72       18.84     13.07 o 
   0   2   5    32749.56    31856.34    187.07 o 
   1   2   5      580.13      566.51      4.34 o 
   2   2   5      625.20      643.44      4.84 o 
   3   2   5      120.66      112.04      2.18 o 
   4   2   5     9967.18    10255.17     45.84 o 
   5   2   5        0.36       -0.50      1.02 o 
   6   2   5      104.77       85.64      3.05 o 
   7   2   5      617.87      573.50      8.25 o 
   8   2   5      749.66      766.87     10.90 o 
   9   2   5      237.92      225.89      6.57 o 
  10   2   5       16.04        9.18      3.52 o 
   1   3   5     4485.85     4685.29     21.97 o 
   2   3   5     2600.24     2894.67     14.80 o 
   3   3   5     1280.68     1245.91      8.09 o 
   4   3   5     5931.77     6094.76     28.96 o 
   5   3   5     1269.95     1331.27     11.42 o 
   6   3   5     1543.61     1504.10     12.37 o 
   7   3   5      120.83      121.65      4.39 o 
   8   3   5     2306.42     2401.59     21.67 o 
   9   3   5      145.68      136.25      5.47 o 
  10   3   5     2299.83     2291.64     27.38 o 
   0   4   5     4358.04     4047.77     29.63 o 
   1   4   5       43.53       50.78      1.65 o 
   2   4   5       23.83       23.34      1.20 o 
   3   4   5     1062.81     1131.82      8.16 o 
   4   4   5     3237.13     3259.24     18.12 o 
   5   4   5       33.43       40.58      2.34 o 
   6   4   5     2241.38     2252.01     17.21 o 
   7   4   5      715.24      718.14     10.09 o 
   8   4   5       46.35       43.15      3.68 o 
   9   4   5      392.95      354.33      9.29 o 
  10   4   5      774.78      757.91     15.02 o 
   1   5   5      208.50      264.38      3.21 o 
   2   5   5      573.94      514.06      4.96 o 
   3   5   5     1832.76     1881.57     12.44 o 
   4   5   5      488.93      443.91      5.35 o 
   5   5   5       75.45       86.11      3.56 o 
   6   5   5      203.48      178.11      4.48 o 
   7   5   5      288.86      294.57      7.00 o 
   8   5   5      513.80      497.01     10.28 o 
   9   5   5      488.45      449.23     10.52 o 
  10   5   5       74.01       50.85      5.94 o 
   0   6   5      386.90      372.38      6.36 o 
   1   6   5      832.58      844.37      6.42 o 
   2   6   5      315.43      316.85      4.33 o 
   3   6   5      155.22      146.93      3.24 o 
   4   6   5     1035.37     1048.68      9.04 o 
   5   6   5      994.50      957.91      9.93 o 
   6   6   5      498.99      525.58      7.60 o 
   7   6   5       23.10       18.93      3.08 o 
   8   6   5      354.01      364.14      9.32 o 
   9   6   5      116.91      118.98      6.28 o 
   1   7   5      285.18      274.50      4.18 o 
   2   7   5     1013.58     1027.41      8.41 o 
   3   7   5     1093.97     1114.05      9.38 o 
   4   7   5     1084.79     1061.31      9.80 o 
   5   7   5      787.67      787.90      9.60 o 
   6   7   5     1906.15     1940.55     18.12 o 
   7   7   5      200.31      208.91      8.06 o 
   8   7   5      267.34      264.68     10.17 o 
   9   7   5       74.45       74.96      5.62 o 
   0   8   5      530.06      512.51     13.01 o 
   1   8   5      144.92      142.78      3.42 o 
   2   8   5       46.94       35.52      2.15 o 
   3   8   5     2339.14     2312.16     16.33 o 
   4   8   5      746.01      704.54      9.23 o 
   5   8   5       20.72       12.32      2.32 o 
   6   8   5      130.07      139.98      7.44 o 
   7   8   5     1163.69     1157.96     16.28 o 
   8   8   5      674.15      660.33     12.79 o 
   9   8   5       49.41       49.13      7.07 o 
   1   9   5      138.34      130.23      3.95 o 
   2   9   5       47.13       40.62      2.75 o 
   3   9   5      676.07      649.64      7.85 o 
   4   9   5      247.58      264.08      7.54 o 
   5   9   5        2.41        3.32      2.18 o 
   6   9   5        1.88        3.19      2.34 o 
   7   9   5       62.23       57.67      4.75 o 
   8   9   5      603.10      591.16     14.34 o 
   0  10   5     6438.41     6323.49     58.28 o 
   1  10   5      327.81      332.97      7.23 o 
   2  10   5     1457.87     1460.38     16.03 o 
   3  10   5      947.27      909.37     10.89 o 
   4  10   5      649.29      662.70      8.91 o 
   5  10   5       60.43       61.77      4.00 o 
   6  10   5     1335.48     1393.69     16.16 o 
   7  10   5       41.36       32.69      4.21 o 
   8  10   5      419.88      400.81     11.38 o 
   1  11   5        9.17        7.16      2.51 o 
   2  11   5     3547.33     3540.77     27.30 o 
   3  11   5      164.65      160.20      5.52 o 
   4  11   5       81.65       69.77      4.04 o 
   5  11   5      173.34      173.80      6.28 o 
   6  11   5      922.62      932.85     13.31 o 
   7  11   5        1.72        0.62      3.32 o 
   0  12   5      284.17      269.87      9.63 o 
   1  12   5      292.40      291.75      7.41 o 
   2  12   5      117.39      133.14      5.63 o 
   3  12   5       75.47       77.02      4.81 o 
   4  12   5      212.67      222.68      6.66 o 
   5  12   5      187.00      202.93      7.11 o 
   6  12   5      446.04      443.07     10.20 o 
   7  12   5       53.51       85.75     10.24 o 
   1  13   5      226.08      235.27      7.51 o 
   2  13   5      352.57      355.54      8.90 o 
   3  13   5       10.90        9.29      3.37 o 
   4  13   5       57.15       50.53      4.74 o 
   5  13   5      114.73      104.55      6.98 o 
   6  13   5      142.97      144.05      9.50 o 
   0  14   5      854.74      917.10     20.77 o 
   1  14   5       25.07       23.06      4.04 o 
   2  14   5      161.10      168.61      7.23 o 
   3  14   5        2.84        4.39      3.48 o 
   4  14   5      142.42      147.40      7.02 o 
   5  14   5       14.49       -8.46     18.84 o 
   1  15   5        6.35       14.21      4.07 o 
   2  15   5      230.18      215.14     10.50 o 
   3  15   5        0.02        2.50      5.59 o 
   0   0   6    14385.41    13799.65    138.24 o 
   1   0   6     1045.46     1023.86      9.11 o 
   2   0   6      962.41     1002.14      9.56 o 
   3   0   6     2210.42     2071.51     18.29 o 
   4   0   6     3160.19     3274.16     26.82 o 
   5   0   6       21.84       22.70      2.42 o 
   6   0   6     1711.46     1726.71     20.11 o 
   7   0   6     1352.37     1373.52     18.28 o 
   8   0   6        7.86        6.43      3.12 o 
   9   0   6        2.03        3.29      3.47 o 
  10   0   6       22.22       16.89      5.49 o 
   1   1   6      616.67      558.01      4.29 o 
   2   1   6     2137.02     2121.62     11.66 o 
   3   1   6     2441.44     2492.49     13.60 o 
   4   1   6     2243.65     2243.44     12.84 o 
   5   1   6      927.56      896.84      8.20 o 
   6   1   6       35.81       35.63      2.24 o 
   7   1   6      194.48      193.27      5.01 o 
   8   1   6     1202.12     1230.93     13.51 o 
   9   1   6       97.62       96.67      4.88 o 
  10   1   6      520.75      527.49     10.99 o 
   0   2   6     8865.35     9156.51     56.93 o 
   1   2   6     1240.39     1425.79      8.45 o 
   2   2   6     1440.75     1562.62      9.35 o 
   3   2   6      582.56      630.08      5.34 o 
   4   2   6     1389.88     1396.45     10.01 o 
   5   2   6       53.14       65.43      2.53 o 
   6   2   6     1006.29     1006.12      9.82 o 
   7   2   6      237.26      237.91      6.28 o 
   8   2   6        1.86        0.25      2.06 o 
   9   2   6        0.14        0.12      2.27 o 
  10   2   6      197.35      193.45      8.35 o 
   1   3   6      640.10      683.25      5.30 o 
   2   3   6       22.80       26.41      1.46 o 
   3   3   6       51.68       47.91      2.00 o 
   4   3   6        1.55        4.50      1.01 o 
   5   3   6      587.01      562.21      6.72 o 
   6   3   6      180.89      179.23      4.15 o 
   7   3   6       14.18       14.47      2.34 o 
   8   3   6      208.05      196.25      5.86 o 
   9   3   6       53.55       47.24      3.91 o 
  10   3   6       25.63       14.54      4.15 o 
   0   4   6     6017.04     6336.15     41.48 o 
   1   4   6     4806.11     5090.87     24.28 o 
   2   4   6      562.32      660.87      5.44 o 
   3   4   6     3491.82     3621.09     19.49 o 
   4   4   6     1268.04     1251.31      9.28 o 
   5   4   6      232.17      240.45      4.71 o 
   6   4   6      291.17      274.15      5.39 o 
   7   4   6      594.33      610.75      9.37 o 
   8   4   6       20.56       21.08      2.86 o 
   9   4   6       88.70       78.60      5.40 o 
  10   4   6       22.73       21.47      4.46 o 
   1   5   6     3103.51     3092.51     16.26 o 
   2   5   6       67.92       55.32      1.98 o 
   3   5   6     2781.79     2877.81     17.27 o 
   4   5   6      590.61      547.22      6.15 o 
   5   5   6      531.68      519.14      7.75 o 
   6   5   6       14.86       13.81      2.02 o 
   7   5   6      454.19      446.31      8.64 o 
   8   5   6     1635.99     1625.70     19.80 o 
   9   5   6     1483.67     1415.50     19.26 o 
  10   5   6      854.65      879.82     22.18 o 
   0   6   6     6904.49     6569.55     43.77 o 
   1   6   6       82.93       67.88      2.26 o 
   2   6   6      882.68      879.52      7.76 o 
   3   6   6      153.82      137.51      3.24 o 
   4   6   6     1531.55     1522.83     11.65 o 
   5   6   6      217.95      211.86      4.78 o 
   6   6   6     1029.35     1034.14     11.62 o 
   7   6   6     1275.57     1262.49     16.45 o 
   8   6   6       68.21       65.32      4.79 o 
   9   6   6      328.56      305.63      9.18 o 
   1   7   6     2162.00     2130.24     14.07 o 
   2   7   6      595.54      646.36      6.79 o 
   3   7   6      590.66      579.72      6.59 o 
   4   7   6      903.38      909.75      9.04 o 
   5   7   6        5.88        6.59      1.91 o 
   6   7   6        6.81        3.27      2.05 o 
   7   7   6       99.81       92.13      6.45 o 
   8   7   6      607.61      629.34     12.22 o 
   9   7   6       34.49       30.48      4.49 o 
   0   8   6      181.42      183.91      6.62 o 
   1   8   6     1301.58     1314.37     10.98 o 
   2   8   6        3.85        4.78      1.49 o 
   3   8   6      136.00      141.44      4.32 o 
   4   8   6      296.11      285.68      5.49 o 
   5   8   6      443.64      434.04      7.81 o 
   6   8   6      723.06      734.60     10.72 o 
   7   8   6       60.69       54.11      4.49 o 
   8   8   6       20.99       19.49      3.70 o 
   9   8   6        2.71       -2.14      6.73 o 
   1   9   6     5192.75     5238.73     31.87 o 
   2   9   6     4000.23     3974.46     25.83 o 
   3   9   6     1596.90     1593.04     13.43 o 
   4   9   6      872.65      885.43     10.09 o 
   5   9   6      621.24      618.71      9.67 o 
   6   9   6       61.33       57.55      3.99 o 
   7   9   6       11.45       10.70      3.22 o 
   8   9   6       13.92       11.26      3.51 o 
   0  10   6       44.20       51.93      4.45 o 
   1  10   6      114.52      117.85      4.38 o 
   2  10   6       35.06       27.53      2.86 o 
   3  10   6      387.37      390.36      7.15 o 
   4  10   6       68.73       63.30      3.57 o 
   5  10   6      197.29      203.21      6.08 o 
   6  10   6       65.15       57.85      4.25 o 
   7  10   6      824.77      841.66     14.58 o 
   8  10   6      123.08      119.18     11.32 o 
   1  11   6        7.72        6.84      2.53 o 
   2  11   6      237.61      242.25      6.37 o 
   3  11   6       27.19       24.16      3.16 o 
   4  11   6      446.83      442.53      9.48 o 
   5  11   6       59.80       67.62      4.68 o 
   6  11   6      181.54      168.97      6.33 o 
   7  11   6      265.67      253.73      9.13 o 
   0  12   6      574.25      542.14     14.31 o 
   1  12   6        9.13        6.43      2.81 o 
   2  12   6       18.09       16.92      3.28 o 
   3  12   6      185.60      185.60      6.60 o 
   4  12   6      466.34      447.01      9.16 o 
   5  12   6       80.99       78.98      5.66 o 
   6  12   6      408.59      423.07     10.11 o 
   7  12   6        5.48        4.23     11.92 o 
   1  13   6      239.56      236.72      7.31 o 
   2  13   6     1176.83     1230.11     16.04 o 
   3  13   6        5.62        9.13      3.51 o 
   4  13   6      586.47      600.63     12.51 o 
   5  13   6       39.61       44.27      5.29 o 
   6  13   6        9.04       -1.12      5.19 o 
   0  14   6      243.01      257.69     17.46 o 
   1  14   6      475.75      503.93     11.04 o 
   2  14   6      227.96      239.08      7.89 o 
   3  14   6      634.08      680.13     12.93 o 
   4  14   6        4.36        4.04      5.13 o 
   5  14   6       90.91       99.48     14.13 o 
   1  15   6        0.39        8.17      4.74 o 
   2  15   6      288.37      315.79     18.62 o 
   3  15   6       15.85       18.45     10.76 o 
   1   1   7      727.37      806.78      5.61 o 
   2   1   7     2849.82     2828.11     15.58 o 
   3   1   7     3630.61     3853.37     19.67 o 
   4   1   7       58.66       60.30      2.38 o 
   5   1   7      144.11      154.55      3.39 o 
   6   1   7      819.71      798.65      8.71 o 
   7   1   7       75.63       74.45      3.63 o 
   8   1   7       43.47       39.65      3.18 o 
   9   1   7      176.64      165.93      6.59 o 
  10   1   7      114.76      127.64      6.40 o 
   0   2   7     3052.83     3026.46     23.97 o 
   1   2   7      183.61      172.29      2.47 o 
   2   2   7       89.65       83.51      2.31 o 
   3   2   7      632.14      644.19      5.64 o 
   4   2   7     1397.06     1365.08     10.36 o 
   5   2   7      660.99      632.35      7.28 o 
   6   2   7     1913.94     1858.88     14.64 o 
   7   2   7     1369.61     1381.31     15.45 o 
   8   2   7      788.16      798.95     10.86 o 
   9   2   7       24.04       19.15      3.34 o 
  10   2   7     1242.97     1283.19     17.60 o 
   1   3   7        1.42       17.38      1.17 o 
   2   3   7     9387.91     9134.39     42.62 o 
   3   3   7      767.21      705.40      6.05 o 
   4   3   7      277.23      263.32      4.39 o 
   5   3   7        9.53       11.13      1.62 o 
   6   3   7     2265.43     2228.77     17.42 o 
   7   3   7      998.51     1006.07     12.37 o 
   8   3   7       43.29       33.64      3.32 o 
   9   3   7       60.56       64.31      4.51 o 
  10   3   7      237.38      242.99      9.22 o 
   0   4   7      169.46      171.60      4.28 o 
   1   4   7     3771.99     3849.07     19.51 o 
   2   4   7     1047.76     1015.96      7.47 o 
   3   4   7       46.29       38.35      1.82 o 
   4   4   7       20.55       20.64      1.57 o 
   5   4   7      656.36      672.82      8.10 o 
   6   4   7      990.95      977.76     10.53 o 
   7   4   7      404.86      424.42      8.96 o 
   8   4   7      902.04      906.85     13.80 o 
   9   4   7       34.74       30.99      4.12 o 
  10   4   7      142.31      152.92      9.46 o 
   1   5   7     2705.86     2825.44     15.44 o 
   2   5   7     1665.83     1706.59     11.30 o 
   3   5   7      585.24      591.47      6.32 o 
   4   5   7     1214.75     1167.10      9.75 o 
   5   5   7      146.80      153.17      4.16 o 
   6   5   7        6.42        4.97      1.84 o 
   7   5   7      132.47      122.40      4.76 o 
   8   5   7      419.75      432.68      9.20 o 
   9   5   7      319.02      318.58      9.15 o 
  10   5   7      244.37      273.01     15.08 o 
   0   6   7     5627.17     5564.13     38.41 o 
   1   6   7      272.07      238.62      3.89 o 
   2   6   7       32.35       36.79      2.01 o 
   3   6   7      730.27      738.41      7.44 o 
   4   6   7     2112.26     2083.96     14.60 o 
   5   6   7      175.22      166.83      4.42 o 
   6   6   7       35.22       38.86      2.92 o 
   7   6   7        0.08       -1.42      2.22 o 
   8   6   7      220.12      238.93      7.70 o 
   9   6   7        9.29        5.69      3.39 o 
   1   7   7      287.87      310.43      4.95 o 
   2   7   7     3903.69     3905.14     22.92 o 
   3   7   7      159.90      154.52      4.13 o 
   4   7   7        4.38        6.10      1.62 o 
   5   7   7      286.34      288.99      6.01 o 
   6   7   7     1298.70     1260.58     14.47 o 
   7   7   7       97.38      106.93      5.51 o 
   8   7   7      244.77      217.28      7.63 o 
   9   7   7        0.00       -0.32      4.13 o 
   0   8   7       62.65       70.24      4.47 o 
   1   8   7     2739.55     2711.28     19.12 o 
   2   8   7      471.72      465.58      6.19 o 
   3   8   7      149.47      148.76      3.91 o 
   4   8   7      498.49      501.32      7.06 o 
   5   8   7      251.20      248.00      5.86 o 
   6   8   7      655.09      643.71     10.12 o 
   7   8   7      502.56      511.15     10.76 o 
   8   8   7     1324.73     1362.38     23.16 o 
   9   8   7       92.50      101.16     20.76 o 
   1   9   7     1148.04     1120.64     14.14 o 
   2   9   7     1806.29     1805.52     15.88 o 
   3   9   7     1940.48     1950.15     15.53 o 
   4   9   7      473.91      473.32      6.99 o 
   5   9   7      213.86      211.75      6.04 o 
   6   9   7      204.98      210.07      6.31 o 
   7   9   7      167.83      172.57      8.59 o 
   8   9   7      201.94      203.25      9.76 o 
   0  10   7      992.26     1020.13     19.97 o 
   1  10   7      362.45      357.85      6.85 o 
   2  10   7       36.22       27.10      2.93 o 
   3  10   7       80.78       79.21      4.11 o 
   4  10   7      365.10      358.60      7.17 o 
   5  10   7      328.04      332.70      7.61 o 
   6  10   7      219.71      217.30      6.72 o 
   7  10   7      138.86      137.50      6.77 o 
   8  10   7       19.91       19.40      8.81 o 
   1  11   7       51.79       57.22      3.93 o 
   2  11   7      289.06      296.32      6.74 o 
   3  11   7      780.50      793.17     11.35 o 
   4  11   7      258.45      250.82      7.37 o 
   5  11   7      281.12      293.23      8.55 o 
   6  11   7      178.72      185.59      6.67 o 
   7  11   7       34.08       31.31      5.90 o 
   0  12   7     2141.26     2133.03     39.19 o 
   1  12   7      566.90      554.91     10.19 o 
   2  12   7        6.33        8.71      3.06 o 
   3  12   7      171.28      169.87      6.17 o 
   4  12   7     1273.53     1300.21     17.99 o 
   5  12   7      163.29      156.44      6.91 o 
   6  12   7        8.44        7.88      3.97 o 
   1  13   7       30.65       31.37      3.96 o 
   2  13   7       62.40       56.23      4.81 o 
   3  13   7      109.26      106.05      5.99 o 
   4  13   7       79.53       93.10      6.85 o 
   5  13   7       24.17       15.33      4.65 o 
   0  14   7       63.65       84.74      8.22 o 
   1  14   7      108.43      128.28      6.66 o 
   2  14   7        0.01        5.35      3.63 o 
   3  14   7       14.16       13.47      4.57 o 
   4  14   7       86.82       81.11     20.37 o 
   0   0   8      792.75      877.68     16.79 o 
   1   0   8    16647.84    16776.73    109.78 o 
   2   0   8      250.23      281.80      4.87 o 
   3   0   8     6112.83     6254.84     42.35 o 
   4   0   8       81.00       60.91      3.50 o 
   5   0   8     7187.48     7237.17     59.25 o 
   6   0   8      806.75      754.05     13.64 o 
   7   0   8      373.41      376.85      9.59 o 
   8   0   8        7.71        6.15      3.42 o 
   9   0   8      152.92      150.85      9.98 o 
  10   0   8      182.43      192.27     11.09 o 
   1   1   8      242.76      251.89      3.50 o 
   2   1   8       93.62       84.85      2.31 o 
   3   1   8     1889.74     1934.16     11.81 o 
   4   1   8      106.01      107.83      2.98 o 
   5   1   8     4059.96     4048.99     27.23 o 
   6   1   8       28.32       25.32      2.23 o 
   7   1   8        1.74        0.38      1.67 o 
   8   1   8      249.18      247.49      6.97 o 
   9   1   8     3636.29     3665.26     32.36 o 
  10   1   8        4.35        3.01      3.14 o 
   0   2   8      530.16      613.49      8.18 o 
   1   2   8      659.49      563.69      4.77 o 
   2   2   8       48.11       57.03      1.88 o 
   3   2   8       67.77       52.47      1.96 o 
   4   2   8       60.20       52.91      2.34 o 
   5   2   8     1193.61     1188.88     10.71 o 
   6   2   8       40.49       41.37      2.51 o 
   7   2   8      130.58      135.54      4.61 o 
   8   2   8       14.27        9.90      2.60 o 
   9   2   8      307.90      296.55      8.41 o 
  10   2   8        0.10        2.03      3.75 o 
   1   3   8     1658.68     1720.52     10.48 o 
   2   3   8      152.41      180.66      2.95 o 
   3   3   8       46.72       46.65      1.93 o 
   4   3   8       12.48       14.36      1.65 o 
   5   3   8      607.29      597.20      7.28 o 
   6   3   8       12.55       15.83      2.14 o 
   7   3   8      868.41      863.71     10.44 o 
   8   3   8      368.33      372.70      7.97 o 
   9   3   8      582.43      581.93     12.88 o 
  10   3   8        3.44        4.45      4.49 o 
   0   4   8     1006.18     1078.94     10.90 o 
   1   4   8     2312.67     2245.29     13.04 o 
   2   4   8       45.83       64.58      2.09 o 
   3   4   8     1144.62     1061.40      8.52 o 
   4   4   8      279.62      251.53      4.77 o 
   5   4   8     2032.47     2012.74     16.01 o 
   6   4   8        1.13        0.95      1.71 o 
   7   4   8      474.73      470.37      7.70 o 
   8   4   8       65.72       57.70      4.07 o 
   9   4   8      238.95      238.37      7.58 o 
  10   4   8        4.82        4.24      6.18 o 
   1   5   8      267.40      252.06      3.62 o 
   2   5   8       29.33       42.71      2.01 o 
   3   5   8      445.81      494.44      5.91 o 
   4   5   8       38.35       37.72      2.44 o 
   5   5   8     3978.06     3973.99     26.28 o 
   6   5   8       20.65       25.75      2.53 o 
   7   5   8      101.82      102.23      4.24 o 
   8   5   8      205.39      202.84      6.64 o 
   9   5   8     1715.16     1798.54     22.41 o 
  10   5   8       37.19       38.44     14.61 o 
   0   6   8       80.64       86.50      3.51 o 
   1   6   8     2782.06     2780.63     17.19 o 
   2   6   8        0.04       -0.52      1.18 o 
   3   6   8     2158.25     2189.32     15.04 o 
   4   6   8      594.52      598.15      7.81 o 
   5   6   8     1384.06     1367.23     12.96 o 
   6   6   8        2.27        2.22      1.87 o 
   7   6   8       22.24       16.52      2.72 o 
   8   6   8       24.84       23.53      3.77 o 
   9   6   8      218.95      219.62      8.75 o 
   1   7   8     1440.96     1427.77     11.14 o 
   2   7   8     1116.31     1136.25      9.89 o 
   3   7   8      456.81      458.34      6.16 o 
   4   7   8      190.70      187.08      4.98 o 
   5   7   8        4.97        2.75      1.99 o 
   6   7   8       58.72       51.87      3.50 o 
   7   7   8      268.77      294.89      7.34 o 
   8   7   8       45.51       33.72      4.61 o 
   9   7   8      357.63      365.36     20.11 o 
   0   8   8      535.67      520.49     10.08 o 
   1   8   8     1147.85     1112.02     10.90 o 
   2   8   8      235.76      237.14      5.40 o 
   3   8   8      372.58      362.33      5.78 o 
   4   8   8       16.67       19.60      2.49 o 
   5   8   8      806.51      813.24     10.56 o 
   6   8   8      179.91      187.50      5.95 o 
   7   8   8     1202.92     1210.55     16.98 o 
   8   8   8       37.53       28.56      5.03 o 
   1   9   8      160.13      174.11      4.69 o 
   2   9   8      448.71      469.76      8.37 o 
   3   9   8     1401.44     1350.96     12.53 o 
   4   9   8       57.25       55.51      3.55 o 
   5   9   8      321.86      312.58      7.23 o 
   6   9   8       28.04       27.72      3.84 o 
   7   9   8      428.05      428.49     12.19 o 
   8   9   8      212.83      218.03     28.19 o 
   0  10   8       12.66       11.02      3.25 o 
   1  10   8      356.30      341.64      6.78 o 
   2  10   8        5.75        3.88      2.35 o 
   3  10   8     1283.35     1288.08     14.63 o 
   4  10   8       14.63        8.61      3.44 o 
   5  10   8       40.90       46.30      4.41 o 
   6  10   8       10.16       11.30      3.62 o 
   7  10   8      861.03      890.50     17.92 o 
   1  11   8      540.85      536.28      9.94 o 
   2  11   8      121.96      116.91      5.52 o 
   3  11   8       60.65       52.11      4.65 o 
   4  11   8       71.33       63.42      7.05 o 
   5  11   8      668.50      665.86     14.95 o 
   6  11   8       41.94       40.26      5.22 o 
   7  11   8        0.27       -1.05      7.38 o 
   0  12   8       23.44       19.13      5.51 o 
   1  12   8     1355.06     1318.88     18.90 o 
   2  12   8       34.72       45.86      4.88 o 
   3  12   8      124.90      130.44      6.63 o 
   4  12   8      271.51      284.41     11.03 o 
   5  12   8     1090.89     1123.20     20.27 o 
   6  12   8       37.23       33.01      6.17 o 
   1  13   8      575.32      562.33     17.09 o 
   2  13   8        1.96        0.83      3.73 o 
   3  13   8     1222.69     1256.84     27.09 o 
   4  13   8       14.67       11.57      5.45 o 
   5  13   8      132.30      115.02     13.90 o 
   0  14   8      126.84      116.90     13.87 o 
   1  14   8       23.73       20.38      4.97 o 
   2  14   8        0.45       -0.24      4.71 o 
   3  14   8      156.63      151.55      9.93 o 
   1   1   9      598.09      579.88      7.11 o 
   2   1   9     1436.90     1370.61     10.18 o 
   3   1   9      478.07      503.27      5.46 o 
   4   1   9      125.43      144.31      3.40 o 
   5   1   9     1162.16     1213.64     10.63 o 
   6   1   9     1550.91     1518.06     13.32 o 
   7   1   9       59.30       63.22      4.48 o 
   8   1   9      133.78      124.42      5.46 o 
   9   1   9       41.09       47.28      5.43 o 
  10   1   9      118.54      119.17     21.53 o 
   0   2   9     4281.83     4196.44     32.67 o 
   1   2   9     2208.12     2225.17     14.19 o 
   2   2   9       33.40       24.13      1.78 o 
   3   2   9      119.70      123.73      3.12 o 
   4   2   9      877.66      883.02      8.83 o 
   5   2   9      368.98      384.05      6.15 o 
   6   2   9        9.53        9.60      1.86 o 
   7   2   9      679.24      699.05      9.37 o 
   8   2   9      612.98      614.59     11.61 o 
   9   2   9      237.78      236.15      8.65 o 
  10   2   9      466.11      489.71     19.48 o 
   1   3   9      724.88      678.25      6.98 o 
   2   3   9     7426.54     7435.42     40.11 o 
   3   3   9     4452.91     4496.63     26.29 o 
   4   3   9       67.52       66.85      2.93 o 
   5   3   9      390.32      415.20      6.58 o 
   6   3   9     1169.10     1149.04     12.49 o 
   7   3   9     1321.85     1288.12     14.75 o 
   8   3   9       45.32       43.72      4.13 o 
   9   3   9      813.41      821.05     15.50 o 
  10   3   9      135.87      111.36     16.15 o 
   0   4   9      117.00      148.77      4.69 o 
   1   4   9     2318.12     2357.40     15.21 o 
   2   4   9        4.25        2.21      1.28 o 
   3   4   9       86.24       96.48      3.13 o 
   4   4   9      555.25      533.61      8.43 o 
   5   4   9     3103.85     2947.98     23.70 o 
   6   4   9     1142.85     1102.40     13.08 o 
   7   4   9     1019.77     1007.48     14.12 o 
   8   4   9      600.13      591.30     11.71 o 
   9   4   9      689.28      680.92     14.17 o 
   1   5   9      585.89      595.80      6.84 o 
   2   5   9        0.03        0.64      1.30 o 
   3   5   9      238.66      231.08      4.75 o 
   4   5   9      723.95      758.40      9.96 o 
   5   5   9      547.08      514.28     10.92 o 
   6   5   9      214.76      199.75      5.81 o 
   7   5   9       31.37       38.34      3.51 o 
   8   5   9      369.05      381.52     10.34 o 
   9   5   9      135.19      138.37      9.74 o 
   0   6   9     2267.66     2336.00     24.14 o 
   1   6   9       51.38       53.11      2.88 o 
   2   6   9      107.51      113.48      3.70 o 
   3   6   9      148.11      139.47      4.36 o 
   4   6   9      597.29      561.88      9.09 o 
   5   6   9        6.55        5.87      2.19 o 
   6   6   9        0.39        0.29      2.18 o 
   7   6   9       62.20       62.93      4.47 o 
   8   6   9      193.36      181.04      8.77 o 
   9   6   9        0.23       -2.18      5.14 o 
   1   7   9       15.19        9.28      2.04 o 
   2   7   9     3070.88     3037.00     21.29 o 
   3   7   9       27.71       31.69      2.59 o 
   4   7   9      279.43      296.60      6.62 o 
   5   7   9      101.08       97.65      4.83 o 
   6   7   9      201.74      210.69      6.38 o 
   7   7   9       26.18       18.33      3.92 o 
   8   7   9       43.53       38.52      5.55 o 
   9   7   9       13.74       14.09      7.87 o 
   0   8   9     1257.68     1247.96     18.78 o 
   1   8   9      105.51      113.24      5.92 o 
   2   8   9       82.65       77.02      3.78 o 
   3   8   9      152.92      139.62      4.91 o 
   4   8   9     1779.59     1789.94     18.68 o 
   5   8   9       20.22       23.38      3.21 o 
   6   8   9     1181.71     1190.19     18.78 o 
   7   8   9       43.92       37.57      4.33 o 
   8   8   9      635.36      645.95     16.83 o 
   1   9   9      468.78      479.12      8.33 o 
   2   9   9      689.25      671.49      9.94 o 
   3   9   9      681.92      680.96     10.81 o 
   4   9   9       76.42       81.59      4.75 o 
   5   9   9       52.97       55.20      4.55 o 
   6   9   9      282.43      255.99      8.48 o 
   7   9   9      292.63      301.53      9.28 o 
   8   9   9      111.03      137.25     13.73 o 
   0  10   9     1803.04     1826.43     25.42 o 
   1  10   9     1047.73     1043.72     14.72 o 
   2  10   9      161.29      157.83      5.93 o 
   3  10   9       62.33       58.94      4.40 o 
   4  10   9      448.28      455.52     11.86 o 
   5  10   9      911.10      948.00     16.09 o 
   6  10   9       20.22       16.89      3.81 o 
   7  10   9      416.10      429.57     16.76 o 
   1  11   9      164.79      176.76      6.40 o 
   2  11   9      342.12      344.30     10.49 o 
   3  11   9     1726.77     1727.16     20.62 o 
   4  11   9       36.85       28.45      5.06 o 
   5  11   9       77.27       75.10      6.77 o 
   6  11   9        5.71       -0.63      4.16 o 
   0  12   9      575.29      602.67     30.91 o 
   1  12   9      269.41      271.79      8.40 o 
   2  12   9       15.33        8.46      3.78 o 
   3  12   9      233.67      227.46      8.16 o 
   4  12   9      776.88      812.41     16.98 o 
   5  12   9      241.70      230.56     10.99 o 
   1  13   9        0.01       -1.15      3.63 o 
   2  13   9      666.79      701.35     14.43 o 
   3  13   9       42.48       30.05      5.27 o 
   4  13   9      134.72      103.08     14.42 o 
   0  14   9       10.95       18.84     10.76 o 
   1  14   9        7.12        3.89      4.97 o 
   2  14   9       37.43       33.02      6.24 o 
   3  14   9        8.76        4.45      8.48 o 
   0   0  10     7105.03     6839.17    106.33 o 
   1   0  10      251.96      258.46      6.98 o 
   2   0  10     2930.83     2801.28     27.54 o 
   3   0  10        0.62        0.56      2.23 o 
   4   0  10     2217.83     2166.07     28.16 o 
   5   0  10        0.10       -1.95      2.52 o 
   6   0  10     1230.84     1215.13     22.32 o 
   7   0  10      440.48      426.15     13.43 o 
   8   0  10      127.69      111.61      9.65 o 
   9   0  10        7.21       -0.99      6.37 o 
   1   1  10     2316.24     2340.26     17.11 o 
   2   1  10      363.66      364.99      5.79 o 
   3   1  10     2423.28     2480.04     18.06 o 
   4   1  10      571.99      569.46      8.65 o 
   5   1  10      987.66      985.79     12.77 o 
   6   1  10       59.83       56.16      3.90 o 
   7   1  10      236.35      226.86      7.22 o 
   8   1  10      722.29      726.28     16.76 o 
   9   1  10      155.92      152.37      9.55 o 
   0   2  10     1149.63     1138.36     15.11 o 
   1   2  10      209.89      216.72      4.96 o 
   2   2  10        7.98        5.93      1.54 o 
   3   2  10     1072.63     1057.08     10.39 o 
   4   2  10      173.85      195.75      5.64 o 
   5   2  10      202.29      198.32      5.91 o 
   6   2  10       93.02       92.13      4.75 o 
   7   2  10     1340.04     1332.31     17.53 o 
   8   2  10        2.31       -1.39      3.44 o 
   9   2  10        7.45        6.41      4.38 o 
   1   3  10       27.39       29.65      2.18 o 
   2   3  10      149.74      132.10      3.79 o 
   3   3  10       43.96       31.84      2.46 o 
   4   3  10       20.22       18.80      2.80 o 
   5   3  10      912.95      920.76     13.40 o 
   6   3  10      140.91      127.85      5.75 o 
   7   3  10      599.42      617.15     11.70 o 
   8   3  10        0.80        0.48      3.14 o 
   9   3  10      555.34      538.26     18.07 o 
   0   4  10     1420.64     1372.18     17.13 o 
   1   4  10      624.95      612.68      7.61 o 
   2   4  10      142.09      135.07      4.14 o 
   3   4  10      824.27      816.64      9.61 o 
   4   4  10      562.07      562.79     10.06 o 
   5   4  10       20.23       24.37      2.98 o 
   6   4  10       48.04       50.19      4.38 o 
   7   4  10      653.30      673.52     12.75 o 
   8   4  10       26.16       17.51      4.28 o 
   9   4  10        2.62        1.07      5.54 o 
   1   5  10     1951.74     1997.48     15.59 o 
   2   5  10        0.83       -0.50      1.50 o 
   3   5  10     2547.38     2476.70     18.40 o 
   4   5  10       49.43       57.15      3.42 o 
   5   5  10      651.77      678.99     10.10 o 
   6   5  10      135.05      119.02      5.32 o 
   7   5  10     1690.03     1655.06     20.52 o 
   8   5  10      211.51      237.51     11.81 o 
   9   5  10       87.24       63.05     16.91 o 
   0   6  10     3009.04     3080.11     30.09 o 
   1   6  10       50.48       47.59      2.79 o 
   2   6  10      111.82      134.08      4.08 o 
   3   6  10     1868.96     1788.77     22.37 o 
   4   6  10      459.21      457.73      8.14 o 
   5   6  10       25.37       28.03      3.06 o 
   6   6  10     1753.73     1789.04     18.51 o 
   7   6  10     2609.08     2602.78     29.38 o 
   8   6  10       26.30       23.60      5.04 o 
   1   7  10      835.31      778.68      9.65 o 
   2   7  10     1135.94     1091.66     11.24 o 
   3   7  10      752.49      747.51      9.57 o 
   4   7  10     1803.25     1765.21     17.56 o 
   5   7  10       72.34       81.11      5.34 o 
   6   7  10        2.97        6.66      2.84 o 
   7   7  10      205.49      206.43      8.34 o 
   8   7  10      952.81      950.44     24.10 o 
   0   8  10      130.96      138.02      6.88 o 
   1   8  10      848.10      857.54     11.06 o 
   2   8  10      126.21      112.11      4.61 o 
   3   8  10      983.39      933.59     10.82 o 
   4   8  10       78.36       69.41      4.45 o 
   5   8  10      962.07      987.18     14.45 o 
   6   8  10      239.18      235.66      7.44 o 
   7   8  10       79.67       61.02      5.72 o 
   1   9  10      515.44      513.84      8.95 o 
   2   9  10      979.65      961.77     12.35 o 
   3   9  10        2.94        2.48      2.55 o 
   4   9  10        2.06        2.29      2.65 o 
   5   9  10      834.59      855.45     17.27 o 
   6   9  10      226.29      212.96     11.13 o 
   7   9  10       44.18       35.30      5.58 o 
   0  10  10      415.99      422.57     11.88 o 
   1  10  10      494.71      521.62     10.90 o 
   2  10  10        6.03        3.60      2.70 o 
   3  10  10      910.40      952.90     13.70 o 
   4  10  10       30.74       30.61      4.54 o 
   5  10  10      366.49      365.86     11.13 o 
   6  10  10      123.39      125.90      6.85 o 
   7  10  10      782.76      860.05     21.92 o 
   1  11  10      208.98      203.10      6.89 o 
   2  11  10      122.17      109.55      6.55 o 
   3  11  10      460.84      469.75     10.10 o 
   4  11  10       17.03       11.11      4.62 o 
   5  11  10        0.52       -3.83      3.83 o 
   6  11  10        1.17       -3.71      7.21 o 
   0  12  10       64.60       68.45      7.71 o 
   1  12  10       48.49       44.65      4.79 o 
   2  12  10       30.79       30.37      4.41 o 
   3  12  10      166.37      162.34      7.58 o 
   4  12  10      141.41      141.16      9.41 o 
   5  12  10      232.71      222.76     14.25 o 
   1  13  10        1.98       -0.85      3.83 o 
   2  13  10      892.10      900.64     16.71 o 
   3  13  10       25.86       23.34      5.83 o 
   4  13  10      487.18      521.93     20.78 o 
   0  14  10       27.11       28.06     12.69 o 
   1  14  10      473.90      499.37     19.96 o 
   2  14  10       50.53       49.16     20.37 o 
   1   1  11      189.54      178.37      4.42 o 
   2   1  11        2.55        3.48      1.60 o 
   3   1  11      220.06      216.24      4.75 o 
   4   1  11     4525.25     4415.24     32.10 o 
   5   1  11        0.09        1.49      2.14 o 
   6   1  11     1091.06     1088.08     14.55 o 
   7   1  11       69.13       70.69      4.91 o 
   8   1  11      533.70      521.30     14.59 o 
   9   1  11       78.21       77.08      8.57 o 
   0   2  11     6124.20     5915.14     49.98 o 
   1   2  11      311.18      311.84      5.65 o 
   2   2  11      534.71      562.71      7.58 o 
   3   2  11     1091.98     1094.82     12.33 o 
   4   2  11     6623.10     6414.42     45.45 o 
   5   2  11       29.11       25.33      3.05 o 
   6   2  11      697.64      708.51     12.29 o 
   7   2  11      567.27      580.96     11.55 o 
   8   2  11      257.04      240.94     10.48 o 
   9   2  11        5.69        5.49      6.05 o 
   1   3  11      531.74      525.12      7.30 o 
   2   3  11      113.11      109.15      3.76 o 
   3   3  11       74.63       74.60      3.57 o 
   4   3  11     1382.38     1350.78     15.52 o 
   5   3  11      573.96      563.59     10.68 o 
   6   3  11      767.13      761.26     12.97 o 
   7   3  11       32.88       36.99      4.19 o 
   8   3  11      869.45      907.65     19.61 o 
   9   3  11      130.17      119.49     11.54 o 
   0   4  11     6417.58     6230.27     52.38 o 
   1   4  11       39.76       47.84      2.79 o 
   2   4  11       34.86       46.05      2.95 o 
   3   4  11       24.30       30.30      3.15 o 
   4   4  11      907.74      943.21     15.64 o 
   5   4  11      237.32      233.28      7.23 o 
   6   4  11      276.73      316.46      9.83 o 
   7   4  11       12.25       10.28      3.32 o 
   8   4  11       94.21       91.91      7.16 o 
   9   4  11      304.06      276.40     25.37 o 
   1   5  11        2.36        2.41      1.75 o 
   2   5  11      787.06      766.00     10.90 o 
   3   5  11       15.22        6.70      2.16 o 
   4   5  11       53.93       70.98      5.38 o 
   5   5  11       32.43       37.66      3.91 o 
   6   5  11      543.39      521.89     11.02 o 
   7   5  11       25.16       26.02      4.03 o 
   8   5  11      924.27      933.36     20.64 o 
   0   6  11      106.49      112.95      6.34 o 
   1   6  11        9.76        7.02      2.04 o 
   2   6  11      196.46      155.56      5.06 o 
   3   6  11      176.52      212.86      5.87 o 
   4   6  11      168.16      169.94      6.33 o 
   5   6  11        1.66        0.31      2.52 o 
   6   6  11     1156.29     1129.84     16.65 o 
   7   6  11      436.92      429.98     11.39 o 
   8   6  11      159.07      183.20     13.06 o 
   1   7  11      675.00      630.42     11.51 o 
   2   7  11      760.92      711.63     10.23 o 
   3   7  11      397.38      384.31      7.72 o 
   4   7  11       21.43       28.43      3.67 o 
   5   7  11      894.78      858.92     14.08 o 
   6   7  11      325.33      335.51     10.02 o 
   7   7  11      137.92      140.05      7.59 o 
   0   8  11     3215.29     3143.78     40.97 o 
   1   8  11      153.94      142.01      5.85 o 
   2   8  11       22.76       18.77      3.24 o 
   3   8  11      219.58      210.00      6.57 o 
   4   8  11      780.62      803.53     13.43 o 
   5   8  11      104.10      110.61      6.53 o 
   6   8  11      430.72      438.00     11.52 o 
   7   8  11       34.22       31.97      7.34 o 
   1   9  11        1.49        1.22      2.63 o 
   2   9  11      133.08      135.22      6.07 o 
   3   9  11        8.85        9.92      3.47 o 
   4   9  11      528.72      478.45     15.67 o 
   5   9  11        1.37        1.65      3.49 o 
   6   9  11       40.83       48.61      7.62 o 
   7   9  11        5.44        7.64      5.67 o 
   0  10  11      684.84      690.62     17.65 o 
   1  10  11        3.30        3.22      2.96 o 
   2  10  11      213.52      199.84      7.94 o 
   3  10  11      106.65      116.52      6.82 o 
   4  10  11      519.75      518.78     15.00 o 
   5  10  11       14.18       13.95      5.70 o 
   6  10  11      417.68      386.67     17.04 o 
   1  11  11      195.47      196.40      8.15 o 
   2  11  11     1564.92     1627.57     22.26 o 
   3  11  11      123.29      128.04     11.35 o 
   4  11  11      207.40      237.89     12.69 o 
   5  11  11      476.12      480.79     19.36 o 
   0  12  11        0.02       -3.46      5.54 o 
   1  12  11       12.32       12.81      5.28 o 
   2  12  11      483.50      530.28     13.06 o 
   3  12  11       29.39       19.00      5.81 o 
   4  12  11      136.84      104.18     19.61 o 
   1  13  11       19.55       15.09      6.65 o 
   2  13  11      598.17      583.86     22.45 o 
   0   0  12      662.50      661.87     17.16 o 
   1   0  12     3932.00     3861.26     36.73 o 
   2   0  12     2341.77     2299.19     25.48 o 
   3   0  12      903.22      875.83     14.29 o 
   4   0  12      267.26      274.30      9.35 o 
   5   0  12      166.66      169.34     11.21 o 
   6   0  12     2151.15     2148.98     36.23 o 
   7   0  12      573.89      580.98     16.96 o 
   8   0  12      911.58      900.22     31.33 o 
   1   1  12     1127.17     1132.01     11.78 o 
   2   1  12     3050.12     3022.33     20.97 o 
   3   1  12     1557.80     1542.71     14.13 o 
   4   1  12      739.97      734.73     11.27 o 
   5   1  12       74.36       60.57      4.81 o 
   6   1  12     1047.99     1004.65     15.00 o 
   7   1  12      198.94      205.58      7.96 o 
   8   1  12      429.85      429.59     13.69 o 
   0   2  12     1903.65     1880.08     22.38 o 
   1   2  12      866.38      845.58      9.80 o 
   2   2  12        0.61       -1.02      1.56 o 
   3   2  12        3.69        3.60      1.90 o 
   4   2  12      281.25      283.10      7.15 o 
   5   2  12      181.76      179.54      6.16 o 
   6   2  12      233.69      233.64      7.64 o 
   7   2  12      316.24      318.39      9.61 o 
   8   2  12       67.31       56.11      6.48 o 
   9   2  12       28.75       21.84      9.10 o 
   1   3  12       23.18       28.20      2.51 o 
   2   3  12       63.44       49.45      3.17 o 
   3   3  12       27.55       34.38      2.83 o 
   4   3  12        0.46       -0.50      2.12 o 
   5   3  12       16.36       15.66      3.15 o 
   6   3  12      400.74      395.77      9.71 o 
   7   3  12        0.10       -2.80      2.80 o 
   8   3  12        0.04       -0.28      5.78 o 
   0   4  12      469.14      466.42     10.65 o 
   1   4  12      716.76      684.42      9.32 o 
   2   4  12      234.22      229.49      5.89 o 
   3   4  12      288.11      288.00      6.62 o 
   4   4  12      254.12      228.75      7.16 o 
   5   4  12       35.31       26.12      3.53 o 
   6   4  12       72.03       67.22      4.97 o 
   7   4  12      424.12      426.07     12.21 o 
   8   4  12      711.64      671.21     16.12 o 
   1   5  12     1757.22     1690.53     15.85 o 
   2   5  12     3669.67     3498.21     41.92 o 
   3   5  12     1764.43     1678.24     16.93 o 
   4   5  12       39.72       48.24      4.15 o 
   5   5  12      205.55      197.48      7.13 o 
   6   5  12      311.97      324.52      9.19 o 
   7   5  12      224.58      232.16      8.35 o 
   8   5  12        0.25        3.16      7.74 o 
   0   6  12     1209.49     1185.20     20.99 o 
   1   6  12      375.25      318.29      7.50 o 
   2   6  12       29.52       36.14      3.24 o 
   3   6  12      308.41      302.62      7.04 o 
   4   6  12       42.44       31.40      4.21 o 
   5   6  12       44.65       29.84      3.81 o 
   6   6  12     1279.56     1267.18     18.27 o 
   7   6  12      567.76      576.27     13.46 o 
   8   6  12       38.73       30.97     14.03 o 
   1   7  12       59.50       57.35      4.16 o 
   2   7  12      907.18      929.44     13.05 o 
   3   7  12      219.45      235.74      6.49 o 
   4   7  12      963.28      917.37     14.58 o 
   5   7  12        1.45        0.33      2.97 o 
   6   7  12       25.13       23.13      4.44 o 
   7   7  12       62.85       61.23      7.80 o 
   0   8  12     1238.12     1298.33     27.54 o 
   1   8  12      150.12      177.17      6.61 o 
   2   8  12      206.01      185.84      6.78 o 
   3   8  12       50.65       48.56      4.47 o 
   4   8  12      513.53      543.53     11.45 o 
   5   8  12      143.08      148.21      7.49 o 
   6   8  12      235.78      220.25      9.47 o 
   7   8  12       16.80       13.83      6.70 o 
   1   9  12      138.62      144.96      6.43 o 
   2   9  12        7.31        8.10      3.19 o 
   3   9  12       21.46       14.37      4.60 o 
   4   9  12      173.50      174.30      9.53 o 
   5   9  12      223.84      230.76      9.01 o 
   6   9  12       24.11       26.36      6.33 o 
   0  10  12      230.86      208.39     10.79 o 
   1  10  12      117.79      115.03      6.26 o 
   2  10  12       12.35        8.44      3.81 o 
   3  10  12      313.42      285.44     15.86 o 
   4  10  12      436.15      462.88     19.27 o 
   5  10  12       55.94       57.92     13.67 o 
   1  11  12      495.35      511.99     12.91 o 
   2  11  12      478.09      504.82     12.62 o 
   3  11  12      866.94      945.64     20.95 o 
   4  11  12        8.50        4.61     11.92 o 
   0  12  12       73.11       72.82     16.72 o 
   1  12  12       31.66       24.04      6.39 o 
   2  12  12      149.19      149.12     10.11 o 
   3  12  12       10.98       23.83     13.46 o 
   1  13  12       79.93       94.19     21.53 o 
   1   1  13      280.05      276.98      5.94 o 
   2   1  13      500.27      472.88      7.60 o 
   3   1  13       46.39       38.39      3.28 o 
   4   1  13        9.04        9.11      2.61 o 
   5   1  13      213.17      223.43      6.92 o 
   6   1  13      410.03      406.38      9.84 o 
   7   1  13       11.02        8.05      3.56 o 
   8   1  13       26.31       24.55      5.39 o 
   0   2  13      900.82      888.32     14.81 o 
   1   2  13     5466.77     5353.12     34.07 o 
   2   2  13      671.65      679.72      9.13 o 
   3   2  13      462.35      455.01     10.82 o 
   4   2  13      182.83      176.04      7.58 o 
   5   2  13     1804.67     1821.20     20.12 o 
   6   2  13      334.25      321.69      9.05 o 
   7   2  13       12.58       11.11      3.75 o 
   8   2  13      199.24      229.96     22.49 o 
   1   3  13        0.18       -1.69      1.69 o 
   2   3  13     3378.72     3417.01     28.33 o 
   3   3  13      318.41      319.44      7.71 o 
   4   3  13       44.63       42.93      4.11 o 
   5   3  13      898.02      941.14     14.93 o 
   6   3  13      690.15      710.91     13.32 o 
   7   3  13      118.44      108.74      6.77 o 
   8   3  13       42.59       26.92      7.51 o 
   0   4  13     1013.66      925.59     15.27 o 
   1   4  13     1004.98      988.58     11.84 o 
   2   4  13        0.09       -1.80      1.92 o 
   3   4  13      350.55      319.01      8.43 o 
   4   4  13        5.08       -0.30      2.61 o 
   5   4  13     1098.33     1087.52     16.30 o 
   6   4  13      490.86      482.83     12.88 o 
   7   4  13      119.77      125.70      7.28 o 
   8   4  13      377.19      354.06     31.14 o 
   1   5  13      436.58      420.17      7.70 o 
   2   5  13      951.13      842.65     11.66 o 
   3   5  13      862.88      835.58     14.26 o 
   4   5  13      418.39      397.71      9.60 o 
   5   5  13       77.78       69.77      5.24 o 
   6   5  13        1.73        2.38      3.20 o 
   7   5  13      100.04      104.67      6.90 o 
   8   5  13       71.42       51.81     12.36 o 
   0   6  13      224.36      281.82     11.04 o 
   1   6  13      182.76      190.56      6.34 o 
   2   6  13        1.97        1.85      2.28 o 
   3   6  13      206.95      209.76      7.25 o 
   4   6  13      121.61      128.83      6.24 o 
   5   6  13       11.26        9.72      3.30 o 
   6   6  13       12.49        6.13      3.45 o 
   7   6  13      154.52      161.23      9.07 o 
   1   7  13      198.49      196.03      6.96 o 
   2   7  13     1244.25     1194.82     15.48 o 
   3   7  13       99.11      109.75      6.45 o 
   4   7  13       24.90       28.27      4.03 o 
   5   7  13      518.95      509.04     11.59 o 
   6   7  13      271.64      263.84      9.75 o 
   7   7  13        7.70       -2.55      6.09 o 
   0   8  13      204.41      183.21      9.78 o 
   1   8  13      463.57      491.09     10.60 o 
   2   8  13        0.45       -0.44      2.73 o 
   3   8  13      337.95      313.26     10.60 o 
   4   8  13      661.41      640.62     13.94 o 
   5   8  13      459.16      475.86     12.29 o 
   6   8  13      191.44      208.75      9.91 o 
   1   9  13       27.36       26.63      3.94 o 
   2   9  13      383.49      396.98     10.00 o 
   3   9  13      289.23      285.86     12.92 o 
   4   9  13       94.35       83.79      7.72 o 
   5   9  13      215.87      198.93     11.05 o 
   6   9  13       57.33       59.64      9.28 o 
   0  10  13      633.49      706.20     18.92 o 
   1  10  13      636.75      640.09     12.78 o 
   2  10  13      131.27      123.85      7.27 o 
   3  10  13        2.09        2.25      4.70 o 
   4  10  13      335.49      336.41     13.22 o 
   5  10  13      434.62      426.33     33.45 o 
   1  11  13      589.57      607.19     14.00 o 
   2  11  13       13.05       13.31      4.56 o 
   3  11  13     1091.96     1113.89     37.09 o 
   0  12  13       30.60        8.46     12.69 o 
   1  12  13       84.08       79.24     12.52 o 
   2  12  13        0.09       -5.47      5.47 o 
   0   0  14      367.69      380.80     20.52 o 
   1   0  14     4605.27     4554.35     43.42 o 
   2   0  14       18.58       14.68      3.69 o 
   3   0  14      513.84      457.16     12.43 o 
   4   0  14      762.80      770.15     22.86 o 
   5   0  14     2529.77     2434.57     37.68 o 
   6   0  14       87.58       91.35      8.31 o 
   7   0  14      177.66      200.68     13.54 o 
   1   1  14      272.37      268.67      6.92 o 
   2   1  14      582.16      578.58      8.75 o 
   3   1  14     1621.65     1598.33     18.31 o 
   4   1  14      416.34      427.61      9.29 o 
   5   1  14      509.28      530.01     11.19 o 
   6   1  14      692.46      661.31     13.89 o 
   7   1  14      128.92      126.26      7.47 o 
   8   1  14       24.55       16.53     12.30 o 
   0   2  14     1749.56     1752.61     22.79 o 
   1   2  14      212.69      205.31      5.51 o 
   2   2  14       18.59       14.97      2.54 o 
   3   2  14       62.58       58.18      4.24 o 
   4   2  14      318.28      310.66      8.09 o 
   5   2  14      300.67      312.41     10.15 o 
   6   2  14       26.82       20.72      4.09 o 
   7   2  14       15.91        8.17      3.89 o 
   8   2  14       44.58       57.66     16.53 o 
   1   3  14       11.04        5.74      2.25 o 
   2   3  14      136.14      133.35      5.00 o 
   3   3  14      121.41      114.68      5.42 o 
   4   3  14      711.15      663.46     12.54 o 
   5   3  14        1.53        0.59      2.84 o 
   6   3  14      276.06      281.86      8.99 o 
   7   3  14       39.95       31.35      4.87 o 
   0   4  14      392.50      453.68     12.35 o 
   1   4  14      378.23      378.46      7.67 o 
   2   4  14       49.40       36.80      3.80 o 
   3   4  14      215.13      195.67      7.10 o 
   4   4  14     1087.91     1102.69     16.49 o 
   5   4  14      168.02      167.56      7.22 o 
   6   4  14      251.58      250.46      8.73 o 
   7   4  14       50.61       47.10      5.28 o 
   1   5  14       20.49       16.22      3.00 o 
   2   5  14      679.30      715.37     11.49 o 
   3   5  14       49.65       56.23      4.65 o 
   4   5  14        6.03        5.47      2.99 o 
   5   5  14      791.96      829.77     14.76 o 
   6   5  14      704.55      749.77     15.31 o 
   7   5  14        7.53        1.07      4.73 o 
   0   6  14     1511.85     1316.49     24.82 o 
   1   6  14     1120.61     1095.25     21.25 o 
   2   6  14       53.08       50.50      4.23 o 
   3   6  14      206.28      199.87      7.40 o 
   4   6  14      320.13      321.23      9.29 o 
   5   6  14     1161.33     1190.85     18.12 o 
   6   6  14       42.40       39.96      4.96 o 
   1   7  14      261.04      251.41      7.98 o 
   2   7  14      357.25      315.69     10.07 o 
   3   7  14      725.05      711.28     17.20 o 
   4   7  14       77.43       64.50      5.30 o 
   5   7  14      186.77      201.72      8.24 o 
   6   7  14        0.18        2.31      4.34 o 
   0   8  14      412.90      378.75     13.78 o 
   1   8  14      594.34      582.26     11.99 o 
   2   8  14       18.21       10.63      3.43 o 
   3   8  14       12.83        9.10      4.13 o 
   4   8  14      197.08      199.32     10.75 o 
   5   8  14      333.66      315.27     10.66 o 
   6   8  14       95.35       92.26     17.68 o 
   1   9  14      281.04      299.22      9.07 o 
   2   9  14     1586.80     1580.21     24.16 o 
   3   9  14      494.41      501.98     13.92 o 
   4   9  14        9.77        0.13      4.60 o 
   5   9  14      234.26      247.19     26.53 o 
   0  10  14      298.39      305.68     13.44 o 
   1  10  14       21.88       14.47      4.05 o 
   2  10  14      141.54      150.08      9.78 o 
   3  10  14       61.73       54.30      9.68 o 
   4  10  14      204.09      231.04     27.29 o 
   1  11  14        7.34       -2.45      4.92 o 
   2  11  14       36.22       10.60      6.20 o 
   1   1  15     1188.04     1168.58     13.14 o 
   2   1  15      733.49      746.22     10.35 o 
   3   1  15     1746.73     1710.68     19.66 o 
   4   1  15       29.92       31.10      3.83 o 
   5   1  15      327.15      335.64      9.43 o 
   6   1  15       48.95       46.93      5.39 o 
   7   1  15        8.14        1.15      5.47 o 
   0   2  15      100.27       92.69      9.00 o 
   1   2  15       40.00       31.15      3.03 o 
   2   2  15      138.23      137.00      5.43 o 
   3   2  15       87.03       74.19      4.84 o 
   4   2  15       99.65       98.04      5.53 o 
   5   2  15      113.28      112.32      6.48 o 
   6   2  15       80.59       80.92      6.23 o 
   7   2  15      633.38      650.46     35.34 o 
   1   3  15     1417.73     1405.79     15.41 o 
   2   3  15      820.60      805.58     11.40 o 
   3   3  15     1868.32     1861.44     20.86 o 
   4   3  15      764.90      793.20     14.18 o 
   5   3  15      322.82      300.18      9.25 o 
   6   3  15       39.01       28.45      4.62 o 
   7   3  15      565.98      607.20     21.97 o 
   0   4  15      366.68      353.86     11.52 o 
   1   4  15      203.38      208.99      6.18 o 
   2   4  15      542.99      529.23     10.19 o 
   3   4  15      737.26      740.85     13.80 o 
   4   4  15      201.19      203.15      7.68 o 
   5   4  15       56.69       56.82      5.21 o 
   6   4  15      572.37      569.78     12.91 o 
   1   5  15      148.68      151.84      6.26 o 
   2   5  15       68.59       72.02      4.55 o 
   3   5  15      349.25      361.53      9.69 o 
   4   5  15       28.11       26.21      4.15 o 
   5   5  15      343.30      350.35     10.23 o 
   6   5  15        0.19       -0.53      3.61 o 
   0   6  15      316.41      304.68     12.42 o 
   1   6  15     1144.39     1098.00     23.25 o 
   2   6  15        8.82       12.35      3.22 o 
   3   6  15      599.11      590.64     15.88 o 
   4   6  15       41.41       38.90      4.61 o 
   5   6  15      641.67      670.85     15.07 o 
   6   6  15       34.48       33.92      8.27 o 
   1   7  15      574.73      615.36     12.42 o 
   2   7  15      151.87      175.23      7.36 o 
   3   7  15      190.38      210.66     10.04 o 
   4   7  15       67.76       48.61      5.57 o 
   5   7  15      251.26      257.70      9.94 o 
   0   8  15      175.56      161.94     10.47 o 
   1   8  15       19.31       12.58      3.69 o 
   2   8  15      110.13      102.50      6.34 o 
   3   8  15      617.51      665.20     18.37 o 
   4   8  15       61.47       66.65      6.82 o 
   5   8  15        1.76        0.77     11.15 o 
   1   9  15      380.47      387.67     10.60 o 
   2   9  15      446.81      483.22     11.73 o 
   3   9  15      793.55      803.23     22.58 o 
   0  10  15       98.83      111.69     13.04 o 
   1  10  15      210.85      207.38     13.15 o 
   2  10  15      116.33      127.61     10.33 o 
   0   0  16     7092.75     7173.50     90.14 o 
   1   0  16      375.84      385.57     10.23 o 
   2   0  16       10.59        8.61      3.48 o 
   3   0  16        5.29        3.76      4.15 o 
   4   0  16     2681.98     2635.73     67.14 o 
   5   0  16       23.50        8.10      5.03 o 
   6   0  16      281.77      301.37     13.81 o 
   1   1  16       48.95       45.06      3.58 o 
   2   1  16       47.51       44.88      3.71 o 
   3   1  16      115.12      109.57      5.81 o 
   4   1  16      804.57      818.44     14.60 o 
   5   1  16      182.80      191.52      7.86 o 
   6   1  16      631.62      628.53     17.35 o 
   7   1  16       68.09       74.19     18.07 o 
   0   2  16      873.95      860.00     16.33 o 
   1   2  16       31.63       27.49      3.28 o 
   2   2  16      347.71      364.92      8.11 o 
   3   2  16       21.88       20.91      3.56 o 
   4   2  16      318.14      296.88      9.23 o 
   5   2  16      146.70      163.47      8.01 o 
   6   2  16      404.48      420.37     12.08 o 
   1   3  16       37.71       37.05      3.59 o 
   2   3  16      694.34      695.54     10.97 o 
   3   3  16       74.72       61.99      6.33 o 
   4   3  16        6.35        8.13      3.54 o 
   5   3  16      633.62      662.85     13.83 o 
   6   3  16      855.76      824.30     19.72 o 
   0   4  16     2659.65     2684.17     35.48 o 
   1   4  16       19.60       14.21      3.08 o 
   2   4  16      100.55      114.27      5.62 o 
   3   4  16       32.02       23.31      3.99 o 
   4   4  16      953.30      938.13     16.12 o 
   5   4  16        3.16        6.24      3.71 o 
   6   4  16      331.19      364.82     34.21 o 
   1   5  16        9.68        5.91      3.02 o 
   2   5  16       66.67       65.44      4.94 o 
   3   5  16       30.60       19.70      3.98 o 
   4   5  16      599.72      616.67     13.21 o 
   5   5  16       45.19       30.07      4.82 o 
   6   5  16       51.68       44.98     18.45 o 
   0   6  16     2249.73     2338.35     42.95 o 
   1   6  16       34.88       45.87      4.87 o 
   2   6  16      132.59      128.57      6.34 o 
   3   6  16        3.51       -2.87      3.41 o 
   4   6  16     1030.64     1034.98     17.67 o 
   5   6  16       84.09       76.31      8.83 o 
   1   7  16      277.08      259.48     11.21 o 
   2   7  16      433.79      453.81     15.12 o 
   3   7  16      247.39      239.38     10.47 o 
   4   7  16       31.93       12.95      6.03 o 
   5   7  16       68.95       73.43     18.45 o 
   0   8  16        0.95       -1.66      4.51 o 
   1   8  16       77.48       78.00      5.93 o 
   2   8  16       29.07       13.99      4.87 o 
   3   8  16        4.50        9.91      8.84 o 
   4   8  16       20.30       26.53     14.61 o 
   1   9  16        0.04       -0.79      3.93 o 
   2   9  16      865.62      865.73     45.36 o 
   3   9  16      179.29      210.28     25.76 o 
   1  10  16       15.11       15.38     13.46 o 
   1   1  17      323.28      338.18      7.71 o 
   2   1  17      419.60      433.48     10.13 o 
   3   1  17       97.76      107.61      6.05 o 
   4   1  17       73.71       71.94      5.75 o 
   5   1  17       33.10       33.92      4.97 o 
   6   1  17       66.57       90.73     19.22 o 
   0   2  17      630.34      612.14     14.34 o 
   1   2  17      268.69      293.04      7.62 o 
   2   2  17      346.28      365.50      9.47 o 
   3   2  17      599.28      600.49     12.04 o 
   4   2  17        8.43        5.06      3.58 o 
   5   2  17       61.58       66.82      6.08 o 
   1   3  17      548.23      580.81     10.44 o 
   2   3  17      836.10      808.96     13.82 o 
   3   3  17       66.59       56.40      5.25 o 
   4   3  17      904.60      948.18     16.65 o 
   5   3  17      934.18      973.48     24.58 o 
   0   4  17     1031.21     1082.73     21.41 o 
   1   4  17        8.22        2.75      3.12 o 
   2   4  17       66.77       54.91      5.19 o 
   3   4  17      224.69      237.37     11.24 o 
   4   4  17     1032.04     1020.63     23.57 o 
   5   4  17      103.26       64.59     12.31 o 
   1   5  17       24.84       31.10      4.18 o 
   2   5  17      358.52      367.76     11.34 o 
   3   5  17      255.81      279.81     10.26 o 
   4   5  17       74.95       54.01      6.35 o 
   5   5  17       58.87       74.53     24.80 o 
   0   6  17      205.38      216.46     12.01 o 
   1   6  17       71.77       80.58      6.07 o 
   2   6  17        3.22        1.16      4.14 o 
   3   6  17      193.38      210.12      9.47 o 
   4   6  17       68.48       52.44     11.33 o 
   1   7  17      281.06      279.34     10.80 o 
   2   7  17       39.34       46.09      6.20 o 
   3   7  17      428.60      411.72     33.06 o 
   4   7  17        0.12       16.15     13.46 o 
   0   8  17      337.12      374.13     17.45 o 
   1   8  17        0.15        0.18      5.90 o 
   2   8  17        2.61       11.53     12.69 o 
   0   0  18        1.65        1.99      5.58 o 
   1   0  18      654.12      679.37     18.20 o 
   2   0  18       98.04       97.52      9.11 o 
   3   0  18       18.32        9.46      5.27 o 
   4   0  18       22.12       22.11      6.30 o 
   5   0  18      305.58      388.27     31.52 o 
   1   1  18      104.04      111.67      5.68 o 
   2   1  18     1377.65     1406.94     21.86 o 
   3   1  18      138.25      136.48      7.27 o 
   4   1  18      135.34      130.92      7.51 o 
   5   1  18      128.84      130.32     21.91 o 
   0   2  18        4.81        1.48      4.22 o 
   1   2  18       32.47       22.81      3.56 o 
   2   2  18       38.51       27.93      4.28 o 
   3   2  18       70.62       70.65      5.99 o 
   4   2  18       21.64       22.99      6.48 o 
   1   3  18       14.61       15.23      3.58 o 
   2   3  18       34.39       36.60      4.96 o 
   3   3  18       87.97       93.23      6.71 o 
   4   3  18       43.64       49.87     11.38 o 
   0   4  18     1119.21     1253.67     24.01 o 
   1   4  18       66.87       51.60      5.06 o 
   2   4  18        0.22       -0.96      3.77 o 
   3   4  18      186.87      223.58     11.81 o 
   4   4  18      440.94      517.60     34.60 o 
   1   5  18        9.97        4.61      3.80 o 
   2   5  18     1655.57     1792.62     39.30 o 
   3   5  18      178.00      170.08     17.62 o 
   4   5  18       40.08       36.91     14.22 o 
   0   6  18       53.56       54.53      7.94 o 
   1   6  18      139.51      142.95      9.52 o 
   3   6  18        4.94       11.92     12.30 o 
   1   7  18        1.47        4.47      7.66 o 
   1   1  19        4.27       -2.69      3.03 o 
   2   1  19       37.53       30.84      4.73 o 
   3   1  19        0.05       10.16      6.41 o 
   0   2  19      161.34      181.39     10.54 o 
   1   2  19     1908.48     2102.88     27.47 o 
   2   2  19        0.53        2.59      3.79 o 
   3   2  19      615.30      570.88     36.52 o 
   1   3  19       25.22       31.94      4.48 o 
   2   3  19      181.76      183.90     17.68 o 
   3   3  19      226.93      223.64     19.02 o 
   0   4  19      582.89      663.14     33.34 o 
   1   4  19      747.48      760.77     19.10 o 
   2   4  19       48.88       46.37     11.60 o 
   1   5  19       11.73        4.78      8.21 o 
   2   5  19      145.66      158.00     24.22 o 
   0   0  20      633.51      638.26     28.13 o 
   1   0  20        0.73       -8.07      8.07 o 
   1   1  20      695.35      788.04     31.80 o 
   1   2  20      485.82      531.78     21.67 o 
   2   2  20       39.16       47.14     12.09 o 
                                                 
